# Supplementary material for: Autophagy lipidation machinery regulates axonal microtubule dynamics but is dispensable for survival of mammalian neurons
Source: Nat Commun. 2020 Mar 24;11:1535. doi: 10.1038/s41467-020-15287-9 (PMC7093409; doi:10.1038/s41467-020-15287-9)
Supplement: Supplementary file 4 — Source Data [file 41467_2020_15287_MOESM4_ESM.xlsx]

## Sheet: Fig.1
	a
		ATG5											GAPDH
	b
	d
	BCZ	Cortex
	ATG5flox:CamKII
		BCZ54	BCZ57	BCZ180	BCZ186	BCZ53	BCZ58	BCZ179	BCZ188
	Count of cells	124	98	125	126	64	110	120	90
		139	91	110	124	110	86	96	98
		125	82	141	172	117	44	98	121
		119	76	102	108	91	75	104	103
		154	92	88	115	100	78	87	86
		116	78	68	134	105	95	107	85
	area µm²	42953.4	42953.4	42953.4	42953.4	42953.4	42953.4	42953.4	42953.4
	Cells / area	0.00288685	0.00228154	0.00291013	0.00293341	0.00148999	0.00256091	0.00279372	0.00209529
		0.00323606	0.00211857	0.00256091	0.00288685	0.00256091	0.00200217	0.00223498	0.00228154
		0.00291013	0.00190904	0.00328262	0.00400434	0.00272388	0.00102436	0.00228154	0.002817
		0.00277044	0.00176936	0.00237466	0.00251435	0.00211857	0.00174608	0.00242123	0.00239795
		0.00358528	0.00214185	0.00204873	0.00267732	0.0023281	0.00181592	0.00202545	0.00200217
		0.0027006	0.00181592	0.00158311	0.00311966	0.00244451	0.0022117	0.00249107	0.00197889
	avreage	0.00301489	0.00200605	0.00246003	0.00302265	0.00227766	0.00189352	0.00237466	0.00226214
					WT	KO
				Average	0.00262591	0.002202
				Sd	0.000490054	0.000211591
				Sem	0.000245027	0.000105795
	f
	BCZ	Subiculum
	ATG5flox:CamKII
		BCZ54	BCZ57	BCZ180	BCZ186	BCZ53	BCZ58	BCZ179	BCZ188
	Count	90	67	77	87	87	68	65	71
		73	80	83	88	81	77	66	72
		73	69	80	85	76	78	63	65
		66	71	77	90	83	71	67	63
		67	74	78	87	84	98	72	82
		87	65	88	97	78	83	66	88
	area µm²	28220	28220	28220	28220	28220	28220	28220	28220
	Cells / area	0.00318923	0.0023742	0.00272856	0.00308292	0.00308292	0.00240964	0.00230333	0.00251595
		0.00258682	0.00283487	0.00294118	0.00311836	0.0028703	0.00272856	0.00233877	0.00255138
		0.00258682	0.00244507	0.00283487	0.00301205	0.00269313	0.002764	0.00223246	0.00230333
		0.00233877	0.00251595	0.00272856	0.00318923	0.00294118	0.00251595	0.0023742	0.00223246
		0.0023742	0.00262225	0.002764	0.00308292	0.00297661	0.00347271	0.00255138	0.00290574
		0.00308292	0.00230333	0.00311836	0.00343728	0.002764	0.00294118	0.00233877	0.00311836
	avreage	0.00269313	0.00251595	0.00285259	0.00315379	0.00288802	0.00280534	0.00235648	0.00260454
					ttest	0.465139
					WT	KO
				Average	0.00280386	0.0026636
				Sd	0.000270791	0.000236829
				Sem	0.000135395	0.000118414
	h
	i
		Exp 17.7.17	DIV 18
			WT						KO
		Pic	DEAD	LIVE	Total	%alive	%death		DEAD	LIVE	Total	%alive	%death
	cvs1	1	14	219	233	93.9914	6.00858		17	159	176	90.3409	9.65909
		2	3	248	251	98.8048	1.19522		12	165	177	93.2203	6.77966
		3	3	173	176	98.2955	1.70455		24	173	197	87.8173	12.1827
		4	10	326	336	97.0238	2.97619		21	110	131	83.9695	16.0305
		5	3	464	467	99.3576	0.642398		17	42	59	71.1864	28.8136
	cvs2	6	5	172	177	97.1751	2.82486		11	109	120	90.8333	9.16667
		7	2	146	148	98.6486	1.35135		3	198	201	98.5075	1.49254
		8	3	91	94	96.8085	3.19149		2	168	170	98.8235	1.17647
		9	27	174	201	86.5672	13.4328		13	53	66	80.303	19.697
		10	6	330	336	98.2143	1.78571		7	202	209	96.6507	3.34928
					Av	96.4887	3.51132					89.1652	10.8348
					SD	3.8011	3.8011					8.74192	8.74192
		Exp 24.7.17
			WT						KO
		Pic	DEAD	LIVE	Total	%alive	%death		DEAD	LIVE	Total	%alive	%death
	cvs1	1	3	300	303	99.0099	0.990099		10	160	170	94.1176	5.88235
		2	1	699	700	99.8571	0.142857		1	192	193	99.4819	0.518135
		3	11	730	741	98.5155	1.48448		5	765	770	99.3506	0.649351
		4	4	255	259	98.4556	1.5444		2	181	183	98.9071	1.0929
		5	6	191	197	96.9543	3.04569		1	170	171	99.4152	0.584795
	cvs2	6							7	121	128	94.5312	5.46875
		7							2	300	302	99.3377	0.662252
		8							3	252	255	98.8235	1.17647
		9							4	430	434	99.0783	0.921659
		10							5	420	425	98.8235	1.17647
					Av	98.5585	1.4415				Av	98.1867	1.81331
					SD	1.05784	1.05784				SD	2.0524	2.0524
		Exp 14.8.17
			WT						KO
		Pic	DEAD	LIVE	Total	%alive	%death		DEAD	LIVE	Total	%alive	%death
	cvs1	1	4	390	394	98.9848	1.01523		6	316	322	98.1366	1.86335
		2	9	389	398	97.7387	2.26131		9	361	370	97.5676	2.43243
		3	10	405	415	97.5904	2.40964		5	325	330	98.4848	1.51515
		4	13	387	400	96.75	3.25		2	349	351	99.4302	0.569801
		5	17	550	567	97.0018	2.99824		5	305	310	98.3871	1.6129
	cvs2	6
		7
		8
		9
		10
					Av	97.6131	2.38688				Av	98.4013	1.59873
					SD	0.868396	0.868396				SD	0.676566	0.676566
	j
	Well	Genotype	Gene tested	Ct	Ct vs TBP	Average Con Ct	ddct	2^-ddct	Average	StDev
	M1	WT1_28.09.17	A20	31.6497	3.06528	2.91954	0.145743	0.903914	1.01539	0.203087
	M2	WT2_04.07.17	A20	30.8026	3.13154		0.212006	0.863336
	M3	WT3_29.09.17	A20	30.7417	2.70858		-0.210955	1.15745
	M4	WT4_17.07.17	A20	31.4236	3.15326		0.233727	0.850435
	M5	WT5_24.07.17	A20	30.6831	2.53902		-0.380521	1.30181
	M6	KO1_28.09.17	A20	31.5752	3.52135		0.601816	0.658924	1.03062	0.31452
	M7	KO2_04.07.17	A20	30.0383	2.51141		-0.408131	1.32697
	M8	KO3_29.09.17	A20	30.9233	3.06709		0.147551	0.902782
	M9	KO4_17.07.17	A20	31.2241	3.11282		0.193283	0.874613
	M10	KO5_24.07.17	A20	30.9891	2.44463		-0.474907	1.38983
	M13	WT1_28.09.17	IkBa	27.968	-0.616424	-0.802306	0.185882	0.879111	1.0935	0.582058
	M14	WT2_04.07.17	IkBa	27.4651	-0.206039		0.596267	0.661463
	M15	WT3_29.09.17	IkBa	27.4143	-0.618893		0.183413	0.880617
	M16	WT4_17.07.17	IkBa	Undetermined
	M17	WT5_24.07.17	IkBa	26.3762	-1.76787		-0.965562	1.95282
	M18	KO1_28.09.17	IkBa	27.2884	-0.765406		0.0369	0.974747	1.60829	0.861431
	M19	KO2_04.07.17	IkBa	27.0851	-0.441764		0.360542	0.778872
	M20	KO3_29.09.17	IkBa	26.7735	-1.08267		-0.28036	1.2145
	M21	KO4_17.07.17	IkBa	25.9699	-2.14136		-1.33905	2.52985
	M22	KO5_24.07.17	IkBa	26.3953	-2.14911		-1.34681	2.54349
	N1	WT1_28.09.17	Bclxl	25.9631	-2.62137	-2.40156	-0.219803	1.16457	1.02966	0.268491
	N2	WT2_04.07.17	Bclxl	25.8431	-1.82798		0.573586	0.671944
	N3	WT3_29.09.17	Bclxl	25.8315	-2.20165		0.199911	0.870604
	N4	WT4_17.07.17	Bclxl	25.4158	-2.85456		-0.452999	1.36888
	N5	WT5_24.07.17	Bclxl	25.6418	-2.50226		-0.100696	1.07229
	N6	KO1_28.09.17	Bclxl	26.2723	-1.78153		0.620032	0.650656	0.979395	0.376461
	N7	KO2_04.07.17	Bclxl	25.7562	-1.77062		0.630946	0.645753
	N8	KO3_29.09.17	Bclxl	25.6927	-2.16347		0.238093	0.847865
	N9	KO4_17.07.17	Bclxl	25.3428	-2.76847		-0.366903	1.28958
	N10	KO5_24.07.17	Bclxl	25.5938	-2.95061		-0.549047	1.46312
	N13	WT1_28.09.17	cIAP1	29.9411	1.35664	1.61449	-0.257845	1.19569	1.01209	0.177407
	N14	WT2_04.07.17	cIAP1	29.3948	1.72365		0.109166	0.927124
	N15	WT3_29.09.17	cIAP1	29.8538	1.82068		0.206189	0.866824
	N16	WT4_17.07.17	cIAP1	29.6068	1.33642		-0.278064	1.21257
	N17	WT5_24.07.17	cIAP1	29.9791	1.83504		0.220555	0.858235
	N18	KO1_28.09.17	cIAP1	30.1422	2.08837		0.473885	0.720023	0.942011	0.293717
	N19	KO2_04.07.17	cIAP1	29.517	1.99013		0.37564	0.770764
	N20	KO3_29.09.17	cIAP1	29.8073	1.95116		0.336677	0.791863
	N21	KO4_17.07.17	cIAP1	29.2066	1.09532		-0.51917	1.43313
	N22	KO5_24.07.17	cIAP1	30.1672	1.62277		0.0082848	0.994274
	O1	WT1_28.09.17	cFLIP	29.8305	1.24605	1.29608	-0.0500332	1.03529	1.07171	0.40239
	O2	WT2_04.07.17	cFLIP	29.9906	2.31947		1.02339	0.491959
	O3	WT3_29.09.17	cFLIP	29.3843	1.35111		0.0550348	0.962571
	O4	WT4_17.07.17	cFLIP	29.1862	0.915874		-0.380205	1.30153
	O5	WT5_24.07.17	cFLIP	28.792	0.647894		-0.648185	1.5672
	O6	KO1_28.09.17	cFLIP	30.1373	2.0835		0.787421	0.579379	1.08577	0.584962
	O7	KO2_04.07.17	cFLIP	30.2221	2.69526		1.39918	0.379144
	O8	KO3_29.09.17	cFLIP	28.8393	0.98317		-0.312909	1.24221
	O9	KO4_17.07.17	cFLIP	28.6106	0.499306		-0.796773	1.73721
	O10	KO5_24.07.17	cFLIP	29.2643	0.719908		-0.576171	1.49089
	O13	WT1_28.09.17	Bax	28.0742	-0.510262	-0.381523	-0.128739	1.09334	1.00556	0.118835
	O14	WT2_04.07.17	Bax	27.3774	-0.293744		0.0877794	0.94097
	O15	WT3_29.09.17	Bax	27.7007	-0.332453		0.0490704	0.966559
	O16	WT4_17.07.17	Bax	28.0949	-0.175464		0.206059	0.866902
	O17	WT5_24.07.17	Bax	27.5484	-0.595694		-0.214171	1.16004
	O18	KO1_28.09.17	Bax	27.991	-0.062765		0.318758	0.80176	1.05327	0.27405
	O19	KO2_04.07.17	Bax	27.6077	0.080801		0.462324	0.725816
	O20	KO3_29.09.17	Bax	27.1956	-0.660532		-0.279009	1.21336
	O21	KO4_17.07.17	Bax	27.2928	-0.818478		-0.436955	1.35374
	O22	KO5_24.07.17	Bax	27.9344	-0.610078		-0.228555	1.17166
	P1	WT1_28.09.17	Chop	28.8465	0.262003	0.714268	-0.452265	1.36819	1.02167	0.241952
	P2	WT2_04.07.17	Chop	28.5152	0.844086		0.129818	0.913947
	P3	WT3_29.09.17	Chop	29.0798	1.04668		0.332409	0.794209
	P4	WT4_17.07.17	Chop	28.7517	0.481365		-0.232903	1.1752
	P5	WT5_24.07.17	Chop	29.0813	0.93721		0.222942	0.856817
	P6	KO1_28.09.17	Chop	27.6907	-0.363088		-1.07736	2.11017	1.29925	0.524677
	P7	KO2_04.07.17	Chop	28.3203	0.793467		0.0791988	0.946583
	P8	KO3_29.09.17	Chop	28.8275	0.971376		0.257108	0.836764
	P9	KO4_17.07.17	Chop	28.2112	0.099966		-0.614302	1.53082
	P10	KO5_24.07.17	Chop	29.1585	0.614043		-0.100225	1.07194
	A24	WT1_28.09.17	Tbp	28.5845	0	-0.443834	0.443834	0.735178	1.02176	0.239322
	B24	WT2_04.07.17	Tbp	27.6711	-0.913354		-0.46952	1.38465
	C24	WT3_29.09.17	Tbp	28.0331	-0.551308		-0.107474	1.07734
	D24	WT4_17.07.17	Tbp	28.2703	-0.314118		0.129716	0.914011
	E24	WT5_24.07.17	Tbp	28.1441	-0.44039		0.003444	0.997616
	F24	KO1_28.09.17	Tbp	28.0538	-0.530644		-0.08681	1.06202	1.11732	0.284478
	G24	KO2_04.07.17	Tbp	27.5269	-1.0576		-0.613763	1.53025
	H24	KO3_29.09.17	Tbp	27.8562	-0.72828		-0.284446	1.21794
	I24	KO4_17.07.17	Tbp	28.1113	-0.473185		-0.029351	1.02055
	J24	KO5_24.07.17	Tbp	28.5444	-0.040017		0.403817	0.755856
	k
	l
	n
	BAJ	Cortex
	ATG16flox:CamKII
		BAJ32	BAJ38	BAJ58		BAJ33	BAJ39	BAJ59
	Count	99	97	93		85	94	91
		109	83	109		123	87	97
		95	97	96		99	100	103
		79	99	97		98	88	114
		57	102	84		152	96	106
		68	120	70		115	82	68
	area µm²	42953.4	42953.4	42953.4		42953.4	42953.4	42953.4
	Cells / area	0.00230482	0.00225826	0.00216513		0.00197889	0.00218842	0.00211857
		0.00253763	0.00193232	0.00253763		0.00286357	0.00202545	0.00225826
		0.0022117	0.00225826	0.00223498		0.00230482	0.0023281	0.00239795
		0.0018392	0.00230482	0.00225826		0.00228154	0.00204873	0.00265404
		0.00132702	0.00237466	0.00195561		0.00353871	0.00223498	0.00246779
		0.00158311	0.00279372	0.00162967		0.00267732	0.00190904	0.00158311
	avreage	0.00196725	0.00232034	0.00213021		0.00260747	0.00212245	0.00224662
					WT	KO
				Average	0.00213927	0.00232552
				Sd	0.000176722	0.000251952
				Sem	0.00010203	0.000145465

## Sheet: Fig. 2
	e
	Exp date		N° neurons with spheroids	Total neurons	%				mean	SD	SEM
	23.3.17	WT + GFP	5	144	3.47222			WT + GFP	4.59648	1.88006	1.08545
		KO + GFP	32	84	38.0952			KO + GFP	32.8167	6.40713	3.69916
		WT + ATG5-GFP	7	64	10.9375			WT + ATG5-GFP	7.46979	4.50274	2.59966
		KO + ATG5-GFP	2	20	10			KO + ATG5-GFP	7.18427	3.80372	2.19608
	23.3.17 (S2)	WT + GFP	6	169	3.5503		596	total neurons WT
		KO + GFP	52	150	34.6667		421	total neurons KO
		WT + ATG5-GFP	1	42	2.38095
		KO + ATG5-GFP	1	35	2.85714
	24.3.17	WT + GFP	9	133	6.76692
		KO + GFP	28	109	25.6881
		WT + ATG5-GFP	4	44	9.09091
		KO + ATG5-GFP	2	23	8.69565
	f
	KO #1	N°spheroids	Colocalization	%		KO #2	N°spheroids	Colocalization	%		KO #3	N°spheroids	Colocalization	%
	1	20	13	65		1	28	22	78.5714		1	46	28	60.8696
	2	26	8	30.7692		2	30	18	60		2	19	11	57.8947
	3	20	13	65		3	34	17	50		3	95	45	47.3684
	4	46	23	50		4	30	28	93.3333		4	97	40	41.2371
	5	15	4	26.6667		5	17	5	29.4118		5	58	34	58.6207
	6	37	13	35.1351		6	34	28	82.3529		6	41	29	70.7317
	7	15	10	66.6667		7	27	16	59.2593		7	22	15	68.1818
	8	16	8	50		8	28	17	60.7143		8	28	26	92.8571
	9	19	12	63.1579		9	12	1	8.33333		9	52	36	69.2308
	10	12	9	75		10	36	23	63.8889		10	28	22	78.5714
	mean			52.7396		mean			58.5865		mean			64.5563
	SDEV			16.9512		SDEV			25.0709		SDEV			14.1524
	% Coloclalization	Exp Date	12.01.18	13.02.18	7.2.18	mean
	with Syb2	KO	52.73	58.58	64.5563	58.6221
	h
			total number of cells	number of cells with spheroids	%
	ATG16L1 WT	exp. 15.09.17	89	10	11.236
		exp. 16.11.17	72	3	4.16667
		exp. 15.11.16	73	2	2.73973
	ATG16L1 KO	exp. 15.09.17	93	25	26.8817
		exp. 16.11.17	86	19	22.093
		exp. 15.11.16	62	14	22.5806
	j
	ATG4 DN quantification
			total number of cells	number of cells with spheroids	%
	mCherry	exp. 20.09.17	191	7	3.66492
		exp. 27.09.17	108	5	4.62963
		exp. 04.10.17	184	7	3.80435
	ATG4DN	exp. 20.09.17	160	17	10.625
		exp. 27.09.17	83	8	9.63855
		exp. 04.10.17	117	17	14.5299
	k
			Exp 5.6.18		Exp 6.6.18		Exp 8.6.18
			number of sph	total number of cells	number of sph	total number of cells	number of sph	total number of cells
	Scramble	cvs1	6	49	7	130	0	75
		cvs2	3	34	1	105	2	33
	FIP200	cvs1	18	261	1	13	6	38
		cvs2	11	277	0	3	3	31
		%	5.6.18	6.6.18	8.6.18
	Scramble	cvs1	12.2449	5.38462	0
		cvs2	8.82353	0.952381	6.06061
	FIP200	cvs1	6.89655	7.69231	15.7895
		cvs2	3.97112	0	9.67742
	exp Date	5.6.18	6.6.18	8.6.18
	Scramble	10.5342	3.1685	3.0303
	FIP200	5.43384	3.84615	12.7334
	l
	m
	LC3-I	Exp Date	WT	KO		Sample normalization			GAPDH normalization
		29.2 (1')	25389.5	59479.4		1	2.34268			1	2.92296
		14.3 (1')	32036.6	37250.5		1	1.16275			1	1.10676
		10.5.17(1)	22923.4	44846.5		1	1.95636			1	1.90602
		10.05.17(2)	10767.8	38897.6		1	3.61239			1	3.04885
		25.8.17	10353.8	19455.5		1	1.87907			1	1.5689
		24.10.17	19110.8	19855.8		1	1.03898			1	1.25046
	GAPDH								mean		1.96732
		29.2 (1')	21904.8	17556.1		1	0.801474		SD		0.83665
		14.3 (1')	40272.9	42310.4		1	1.05059		SE		0.341561
		10.5.17	53310.2	54718.3		1	1.02641
		10.05.17(2)	42887.1	50814.3		1	1.18484
		25.8.17	19893.7	23826.6		1	1.1977
		24.10.17	24571.4	20416		1	0.830883
	n
	o
		Exp Date	WT	KO	Sample normalization			GAPDH normalization
	LC3 I	13.2.17	8274.44	6193.37	1	0.748494		1	1.18519
		1.3.17	14617.4	18768.1	1	1.28396		1	1.07709
		31.3.17	19020.3	22147.5	1	1.16442		1	1.46926
		24.5.17	11237.6	15095.5	1	1.3433		1	1.19032
							Average	1	1.23047
							SD		0.167536
							SE		0.0837681
	GAPDH		WT	KO
		13.2.17	14565.2	9198.51	1	0.631539
		1.3.17	9012.63	10743.6	1	1.19206
		31.3.17	17994	14260.7	1	0.792522
		24.5.17	13590.5	15337.1	1	1.12852
	q
		exp. 04. 04.18		exp. 04.04.18		exp. 23.05.18
		pro-LC3	A120	pro-LC3	A120	pro-LC3	A120
	Number of neurons	180	126	100	75	52	50
	Number of neurons with spheroids	11	17	7	18	3	10
	% of neurons with spheroids	6.11111	13.4921
		7	24
		5.76923	20
	Average:	%	Standard deviation	Standard error
	pro-LC3	6.29345	0.518738	0.299493
	LC3 A120	19.164	4.33038	2.50015
	s
		Quantification of spheroid area in LC3 KD in ATG5 neurons
																Mean				Standardabweichung		SEM
		exp. 12.01.18				exp. 13.02.18				exp. 14.02.18					Treatment	si RNA	si LC3	si RNA	si LC3	si RNA	si LC3	si RNA	si LC3
		siscr KO		siLC3 KO		siscr KO		siLC3 KO		siscr KO		siLC3 KO			1	4.67185	3.17304	4.57457	2.77566	0.0997773	0.350552	0.0576065	0.202392
		area	mean intensity	area	mean intensity	area	mean intensity	area	mean intensity	area	mean intensity	area	mean intensity		2	4.5794	2.64373
	Mean of all:	4.67185	15373.5	3.17304	9861.61	4.5794	26280.5	2.64373	25046.4	4.47247	34766.8	2.51022	28021.5		3	4.47247	2.51022
		7.716	8915.6	6.706	4959.91	3.242	21346.5	3.295	16121.3	3.624	13851.9	5.123	21072.7
		8.726	12072.5	3.677	4627.47	1.584	18987.4	5.941	9504.19	2.189	12098.7	3.273	21030
		7.185	13865.8	2.094	2916.81	4.464	28384.2	2.955	5825.47	3.486	11214.8	3.061	33576.6
		4.23	11785.1	1.956	4708.89	1.36	19310.2	1.414	6845.56	2.296	18989.7	1.19	12976.8
		9.937	11264.3	3.699	5529.65	7.068	42370.6	4.676	3777.55	4.836	20433.4	2.285	19603.4
		3.369	9165.98	3.815	5200.73	5.856	45674.4	4.304	5873.78	2.657	29155	1.243	15866.8
		4.73	13495	2.636	5643.72	6.419	51267	3.699	3627.76	2.848	16379.3	1.679	9461.62
		2.019	6259.09	1.924	3842.91	3.082	51842	3.879	5050.57	3.199	18058	2.816	10471.8
		6.334	12597.6	2.221	4652.13	2.349	16265.8	2.211	5053.65	2.083	41464.2	4.581	43390.1
		4.06	6554.59	2.009	5017.1	4.591	19813.5	6.271	8649.46	2.189	45016.8	2.593	31550.8
		4.538	28526.1	4.198	6551.88	1.977	24593	1.679	9243.92	1.594	49094.4	3.082	33360.5
		39.42	430.206	1.073	4722.04	2.317	30014.7	1.924	10202.3	2.051	48647.8	2.328	33196.6
		4.209	7226.52	1.084	3993.88	9.395	38644.6	2.211	5632.02	4.443	51785.5	6.388	31783
		2.498	9889.19	2.104	2952.83	10.522	45488.6	3.05	4286.83	6.441	52410.2	1.403	29678
		5.633	9463.79	1.658	5974.5	1.754	24776.2	2.168	6984.22	2.71	22140.2	2.519	32391.6
		2.402	9491.99	1.063	5097.7	7.918	48749.4	5.686	13981.4	2.338	20421.4	2.54	24068.8
		1.467	4118.8	1.382	3609.06	7.131	45629.9	0.957	21821.3	3.412	19466.7	2.338	19088.2
		4.931	6830.14	2.136	12302	3.539	51343.7	1.148	17651.3	2.487	17659.3	2.274	31409.3
		4.23	6687.45	2.753	7450.55	1.902	51222.6	0.68	8357.06	2.317	16718.7	3.178	24699.2
		6.6	8111.02	2.306	9865.07	2.455	41975.4	0.733	9783.22	4.368	26959	0.818	11234.4
		2.359	7471.71	1.626	10124.5	3.784	49930.9	8.949	13383.7	6.239	32924.1	1.562	22640.5
		2.189	5698.01	3.784	6311.76	2.997	27866.2	6.281	6425.72	3.911	32818.6	0.829	16012.8
		1.807	5193.25	3.954	24024.2	9.342	41429	2.009	4410.5	3.167	29688	4.432	27792.7
		2.179	8194	3.943	10415.4	3.008	14814.7	4.421	13527.1	2.296	30142.4	6.419	33871.9
		1.924	5225.07	5.442	6536.89	1.53	9965.44	4.017	12153.7	2.062	13782.8	5.59	34317.5
		3.699	6247.33	8.067	11843.1	6.239	28514.8	1.977	15837.4	3.04	21646.3	3.305	31655.3
		7.302	5941.12	2.147	7411.56	2.253	15421	1.637	18869.9	4.336	26362.9	1.477	23823.1
		2.923	5030.31	8.29	11684.2	2.083	16240.9	4.017	43229.1	1.934	15401.3	2.296	30948.4
		3.38	6710.56	2.71	7518.85	1.116	11950.8	4.506	39680.6	3.412	22496.9	1.7	21453.4
		1.998	4530.68	5.229	8212.52	1.541	11963.6	1.594	26093.3	11.181	46816.6	2.072	30097.3
		3.497	8021.23	2.976	6866.37	7.025	28804	2.083	36767.4	8.247	27937.7	3.188	47791.5
		5.601	9554.98	2.434	5336.23	2.572	37971.7	2.519	45724.5	2.413	25835.4	3.316	39260.5
		2.434	9529.99	2.434	11404.3	3.592	13337.7	2.03	39982.8	4.294	24508.9	2.423	35600.8
		1.998	7748.54	2.593	7713.7	1.998	18004	2.625	19814	3.433	48086.2	1.605	38159.7
		3.699	16157.5	1.7	5758.82	2.243	43928.1	6.515	28930.8	4.379	33548.2	3.656	38154.7
		2.158	18940.3	2.721	8626.56	1.477	38134.6	2.455	21323.5	4.868	34757.1	3.539	25037.3
		1.116	29667.5	6.515	5513.47	1.987	35719	2.827	50184	3.72	27286.6	2.189	25763.2
		3.986	17457.6	6.77	3452.8	2.03	25841	1.265	13972	2.615	30484.2	2.349	22794.5
		3.975	6552.73	7.769	5074.89	3.709	41308.6	2.115	14155.3	6.451	26423.8	2.2	18945.5
		2.179	9366.44	4.379	4589.97	2.051	35837	1.297	17579.2	4.209	31111.5	0.903	13326.4
		7.206	8257.19	4.421	2294.62	5.25	38943.5	2.328	24983.5	4.974	23969.7	3.082	26859.6
		4.028	6442.99	2.455	3601.49	14.869	28501.1	0.478	12394	5.899	28158.8	4.57	32568.5
		3.008	4303	4.751	4654.46	22.33	35366.2	1.658	16195.3	6.292	42165.9	3.38	26689.5
		6.207	12033.7	2.455	3360.7	22.914	48313.2	0.616	12680.2	6.993	37502.3	3.242	29808.9
		4.602	10150.4	1.786	5911.47	10.394	40156.2	5.048	27096.5	4.145	43711.7	1.871	19850.6
		2.944	16921.7	5.452	15553	6.419	42213.9	1.318	14909.3	2.795	38282.2	0.723	16520.2
		2.328	4478.94	1.892	26540.8	3.73	38543.5	0.701	21398.5	3.582	34778.9	0.5	18080.6
		3.996	4801.61	3.645	20733.3	2.264	45405.3	1.584	15750.4	8.864	43655.4	2.349	27460.1
		2.955	3689.2	3.709	15265.4	4.432	50216.2	3.188	23388.3	11.999	26869	1.807	24054
		2.572	4766.85	2.136	16218.9	7.472	51256.4	1.158	27436.2	3.401	26399.6	2.466	21948.4
		50.792	416.359	2.115	18554.7	5.814	39868.7	1.839	31456.4	3.709	25965	3.263	24761.1
		4.368	10067.9	1.424	14442.5	3.699	32216.8	2.625	16777.4	2.349	50602.6	3.146	27201
		4.251	9278.3	3.103	7298.88	4.772	35712.2	1.754	27538.8	4.931	32631.4	1.892	19080.5
		4.815	11118.6	1.956	8996.88	1.764	19693.5	1.562	28693.3	3.529	25235.2	2.763	30927.1
		4.57	10545.9	2.264	7359.35	2.189	28348.2	1.828	18505.6	4.124	24128.4	5.442	26012.8
		4.963	5434.61	0.903	7557.95	3.943	36453.6	0.723	24480.8	3.231	21310.3	0.85	31923.2
		3.869	12286.7	3.05	11912.2	7.206	29076	5.218	12638.1	4.676	43769	1.105	21070.7
		2.243	7324.21	3.157	22007.8	2.891	19419.6	2.274	9669.78	3.486	17326.1	1.796	24850.8
		1.594	6558.27	2.062	8890.88	1.966	20814.9	5.091	18665.9	2.87	21524	1.456	17945.2
		1.243	5842.11	3.497	12044.1	6.993	25441.7	4.974	13728.6	4.368	17953.4	4.315	28578
		4.304	12729.9	3.305	6655.43	6.823	27579.9	1.477	7975.88	2.498	27533.4	1.998	43218.6
		4.825	10686.4	5.346	7599.47	2.615	18017.7	1.552	6759.56	2.136	37372.3	1.605	28911.9
		4.581	10460.9	2.434	16174.4	1.222	15573.8	1.743	9621.24	6.834	33194.6	1.042	35760.1
		3.22	13076.2	3.072	10036.8	0.957	12999	6.579	24966	3.699	29144.2	1.382	47429.2
		5.144	16758	1.669	16016.6	1.7	14183.4	3.603	36752.5	3.199	35516.6	0.691	44228.5
		3.964	17692.7	2.955	9709.06	0.946	8770.35	1.445	8889.26	2.625	24442.4	1.424	48549.1
		2.593	18220.7	1.297	7347.16	4.198	14267.2	1.658	13177.2	2.912	30652.1	1.063	25308
		4.358	13897.5	2.455	11968.2	2.859	17184.1	3.369	28753.2	3.986	34492.9	1.977	47147
		3.699	30986.4	1.158	7107.76	7.046	15066.3	3.135	25789.7	3.773	32153.1	0.914	48092.4
		1.222	27741.5	1.371	3961.74	2.561	10754.5	1.212	12377.7	2.189	35421.2	1.414	41978.8
		1.839	22014.7	2.731	4711.75	5.537	21406.5	2.572	25533.4	2.126	30642.7	1.084	24943.2
		2.211	27355.6	5.452	9923.98	2.094	11432.5	1.902	11616.8	1.966	39458.2	1.881	38638.3
		2.413	19520.2	4.166	5535.88	2.019	11307.6	0.85	15001.2	7.153	21903.9	1.669	29838.4
		1.658	9910.5	2.551	8109.88	5.314	11376.1	1.414	11538.9	2.731	22348.7	0.786	37291.8
		2.891	11403.4	3.358	8666.72	0.978	8128.04	2.529	38365.6	3.73	19535	0.999	25876.3
		2.604	12836.7	2.508	14207.7	1.371	7806.09	3.805	38526.5	4.007	16698.3	2.306	8749.16
		2.657	22873	1.254	7985.52	6.6	21075.8	1.913	35443.1	5.58	20761.2	4.985	10889.7
		4.644	17773.7	2.976	13208.1	1.924	28031.9	1.488	31607	5.378	36492.4	1.7	9044.58
		4.166	12332.4	1.839	16957.2	3.56	9500.13	2.136	33373.4	2.529	12028	2.795	11998
		6.515	21426.4	3.295	11832.9	1.839	13612.4	2.848	25329.2	7.397	33558.1	1.339	12251.2
		2.402	16438	1.775	19015.9	3.22	15427.7	1.615	31505.9	3.539	29076.4	1.445	16279.6
		3.922	19415.3	3.22	25924.9	10.83	22867.9	1.966	29089.8	7.684	44813.9	3.199	22176.2
		2.763	10232	2.7	18725.2	2.987	18125	2.487	30018.2	3.231	26499.3	1.796	15903
		4.921	14896.8	1.414	20829.8	1.637	6829.99	2.668	47893.7	10.49	36711.7	1.371	13764.3
		1.902	10158.8	4.921	13256.5	2.508	16158.9	1.297	49820.9	10.596	39287	1.031	11465.5
		5.888	28394.2	8.715	15465.6	8.162	22606.3	2.253	37995.6	7.748	36081.6	3.954	12187.9
		3.571	36561.3	7.844	13740.5	3.157	14613.1	3.401	38658.9	2.147	38178.3	1.86	20209.7
		7.248	28283.7	2.147	10834.2	1.786	17605.7	3.39	30912	2.816	40500.2	0.914	8631.16
		1.392	20821.9	3.199	16982.6	1.966	12427.5	0.872	31119.4	2.264	33580.9	4.209	32758.2
		2.232	21079	6.462	16317.3	6.919	42930.7	0.967	26304.9	5.484	47080.2	2.062	17799.5
		3.358	13793.3	2.976	7320.71	7.461	36102.2	3.996	32972.7	7.79	42470.7	3.465	41103.7
		2.88	47652.3	3.762	9375.85	7.248	51311.1	2.987	47345.6	6.93	44981	1.764	28959.8
		5.75	19118.8	3.295	8969.9	4.273	51602	3.21	23322.5	4.74	45291.4	3.486	28772.8
		6.504	12172.9	1.36	5183.52	5.42	39113.8	3.05	21018.7	3.38	48953.8	2.423	50829.1
		2.912	18628.7	1.275	7631.92	9.799	26666.1	1.095	26632.9	5.601	34156.8	6.345	33187
		2.221	16603.3	1.775	7913.08	1.658	12286.2	1.743	16551.8	8.407	46910.3	1.594	31277
		2.615	12402.6	2.572	6793.2	1.403	13851.1	1.807	18235.8	8.162	42661.3	2.774	38104.1
		2.944	9340.44	4.177	16240.9	1.424	13659.5	3.103	29723.1	2.7	46411.9	1.934	34031.3
		2.274	7875.96	4.039	12391	6.515	31151.9	1.222	37964	1.924	45431.5	2.923	35073
		2.838	28042.5	4.804	10253.9	5.112	23570.1	1.594	23576.3	3.518	43446.4	1.817	45689.1
		4.124	22459.8	5.048	16010.5	5.272	25289.7	2.115	27246.6	5.261	51806.2	3.858	35961.3
		5.442	32637.1	4.73	9276.58	7.302	22740.9	1.02	28718	2.912	42192.5	9.523	26517
		9.47	45050.7	4.793	8321.42	4.74	25314.7	2.987	43008.1	2.041	31210.6	10.086	22939.4
		1.817	49015.2	3.242	8120.1	2.466	18563.2	2.094	31500.8	2.997	30756	2.381	32243.3
		3.603	49096	3.242	5887.08	4.517	30044	2.455	35411.7	3.465	20262.8	3.252	35446.3
		5.282	31485.3	4.039	7192.22	6.43	21537	4.953	48750.6	2.359	30473.6	1.222	24394.3
		5.442	31838.3	6.834	10493.2	4.443	21312.5	1.987	46154.5	4.368	35741.2	1.828	36148.8
		6.069	11487.8	2.944	10379.9	2.136	17092	2.019	34335.4	4.411	17974.7	1.36	23434.2
		3.093	33111.6	2.859	15884.4	2.466	25721	5.016	32545.8	4.389	27910	0.553	16238.8
		6.419	8964.05	3.571	13259.8	2.232	21573.1	2.901	24718	4.528	40152.4	0.659	29772.9
		7.078	15676.2	3.348	9431.81	3.146	25568.3	2.147	13581.8	5.027	28224.5	0.914	28076.3
		5.399	12948.7	4.113	8900.33	1.594	20254	1.786	22315.8	1.902	15670.2	1.594	30568.7
		6.813	22016.2	5.75	7122.74	1.7	25150.4	1.307	29100.2	5.229	42925	1.945	29608.4
		4.358	33994.8	2.519	16189.5	4.049	18716.3	2.891	22112.5	6.77	26927	3.199	31305.5
		2.551	33532.6	3.497	25988.6	1.095	13356.8	1.615	34116	3.826	38468.2	1.392	23110.8
		3.901	14813.3	2.466	9037.57	0.616	11807.4	5.909	24944	3.656	21527.7	2.338	21462.9
		6.664	19794.6	7.195	7864.2	1.02	14238.9	1.711	19649.4	7.397	34188.3	3.072	20412.1
		4.57	17878.7	5.452	5566.62	6.228	24598.8	4.719	14439.5	7.642	39944.5	4.294	20089
		3.699	5479.41	3.008	11969.8	5.495	21471.7	5.155	18592.2	2.848	32663.9	1.679	19699.2
		5.782	9342.58	2.7	5543.76	3.507	22948.7	4.007	18780.3	2.147	17921.4	2.232	25952.1
		4.666	46055.5	1.69	5513.09	1.477	25798.7	5.282	30849.9	12.701	39947.5	2.912	16116.7
		4.793	48439.9	2.753	4245.1	39.622	483.019	3.837	38245.7	9.098	46726.1	3.273	19019.3
		6.366	9503.45	0.999	4503.04	3.252	21294	3.39	41993.3	4.602	31803.1	1.095	15542
				1.541	4666.66	2.848	26764.9	3.316	28459.9	3.093	24314.8	1.052	18602.6
				1.913	6146.01	4.506	23971.6	1.637	21539.1	4.039	24289.3	0.829	24776.3
				3.677	5695.3	3.273	20179.2	2.636	23698.9	9.618	52382.1	0.797	6813.09
				1.541	8296.15	2.232	30159	0.935	31914.7	4.273	42172.6	0.903	12207.7
				3.571	7119.1	7.61	26457.1	2.274	29182.9	7.833	51600.2	2.891	14321.7
				2.296	8135.72	1.86	14124.9	4.506	27400.3	3.082	49184.1	4.326	13796.4
				1.902	5724.49	8.141	31597.9	1.552	21548.5	8.811	52403.8	5.92	22220.2
				1.53	5398.72	3.964	23252.4	3.539	27193.6	2.646	51590.7	4.304	12853.6
				1.286	2163.41	4.698	22875.2	2.87	28985.9	3.04	52368.2	5.112	33064.2
				3.21	2870.93	4.995	29583.3	3.167	29231.4	4.209	51381.1	1.764	41890.5
				6.388	5253.66	2.444	22146.7	2.848	36484.2	3.879	52219.1	2.115	27425.8
				6.898	9486.3	3.911	25537.4	2.7	32678.6	2.529	52378.6	2.848	34709.6
				9.47	9485.87	4.804	22063.2	2.126	30118	2.189	52400.8	2.487	32718.3
				0.818	7826.62	2.912	19995.7	2.136	25865.4	3.21	52101.9	2.519	31401.9
				3.677	7158.24	4.187	30387.9	2.636	17517.4	4.857	49983.6	1.552	28319.6
				3.167	5129.4	8.396	42517.6	2.072	18678.5	1.637	49789.1	1.743	25379.3
				5.24	6519.42	5.527	41561.5	1.222	28355.7	4.241	51051.7	2.083	28429.1
				2.2	6163.94	1.817	21072	2.126	21130.5	5.994	51457	2.158	40688.1
				0.659	7494.19	4.198	34842.8	2.391	23572.3	3.709	51306.2	4.985	49980.4
				1.403	6847.88	4.761	27223.3	1.116	24567			1.924	33186.8
				1.871	7223.27	1.371	25249.5	1.775	31325.9			2.115	35435.9
				1.477	4988.24	6.377	24421.5	1.754	33368.5			1.488	30031.6
				1.158	5417.48	4.071	22380.1	1.817	15006.2			6.271	32835.4
				0.765	5258.12	4.06	24690.4	0.935	14514.7			2.891	36422.8
				4.931	4163.78	2.955	47099.4	0.691	15970.1			2.827	46241.5
				1.541	5692.12	4.092	50887.6	1.52	12655.1			3.401	45979.4
				1.382	4160.11	8.821	51000.9	0.988	13333.7			4.06	47247.9
				1.817	36734.1	5.357	49504.6	1.477	17136.8			3.188	48897
				1.095	49053.9	9.363	32421.6	1.977	15666.5			1.339	43708.7
				1.35	9593.72			6.759	27260.5
				1.849	3476.98			7.408	16181.7
				0.84	3776.87			3.05	14331.6
				1.998	4512.69			3.741	17084
				2.54	3234.99			3.178	18924.5
				1.36	3888.48			3.667	19237.4
				2.753	19036			1.849	17398.1
				2.678	20349.9			8.322	26670.9
				1.871	8836.69			3.879	24168.5
				8.534	7477.1			4.007	25074.6
				2.413	5222.74			8.077	26568.6
				2.434	2728.51			6.94	26234.5
				5.686	8551.9			3.624	34136.3
				3.529	6202.84			3.008	24513.9
				3.273	3466.27			3.04	25346.5
				1.679	2923.66			1.148	22166.6
								1.158	24173.2
								2.529	13711.5
								1.594	17958.7
								2.615	24953.9
								3.741	21838.6
								3.093	29017
								2.71	28942.5
								1.562	21148.9
								1.297	22920.8
								1.243	27899.9
								2.317	17533.9
								2.583	27341.3
								1.414	29158.3
								0.68	19277.1
		123	123	168	168	152	152	182	182	142	142	152	417	502

## Sheet: Fig. 3
	a
	b
	e,h
	ATG5 SOMA
	WT	7.05	#puncta	area	per 1µm		KO	7.05	#puncta	area	per 1µm
	1	37	0	50.406	0	0	1	37	0	99.954	0
	2	16	0	189.74	0	0	2	16	1	93.653	0.0106777
	3	14	0	64.87	0	0	3	43	1	58.426	0.0171157
	4	12	2	121.004	0.0165284	2.4874	4	37	1	85.49	0.0116973
	5	10	1	75.466	0.013251	1.99418	5	29	1	43.246	0.0231235
	6	8	0	113.271	0	0	6	25	2	82.483	0.0242474
	7	6	2	84.774	0.0235921	3.55045	7	21	1	68.45	0.0146092
	8	4	0	140.193	0	0	8	13	1	84.918	0.0117761
	9						9	11	6	83.27	0.0720548
	10						10	6	3	89.643	0.0334661
	11						11	4	5	87.495	0.0571461
	12						12	16	4	91.362	0.0437819
	mean		8	104.966	0.00667144		12			80.6992	0.0266413
	WT	18.04	#puncta	area	per 1µm		KO	18.04	#puncta	area	per 1µm
	1	26	0	75.896	0	0	1	59	3	66.731	0.0449566
	2	23	3	183.296	0.016367	2.46311	2	54	5	176.136	0.0283872
	3	20	1	139.334	0.007177	1.08009	3	51	10	435.328	0.0229712
	4	18	0	58.855	0	0	4	47	1	117.711	0.00849538
	5	16	0	122.007	0	0	5	44	0	70.741	0
	6	9	1	163.821	0.00610422	0.918642	6	41	0	73.605	0
	7	6	0	103.534	0	0	7	31	12	196.614	0.0610333
	8	4	0	154.083	0	0	8	28	0	66.302	0
	9	2	3	141.625	0.0211827	3.18785	9	24	0	77.55	0
	10						10	16	3	100.097	0.0299709
	11						11	13	3	120.145	0.0249698
	12
	mean		9	126.939	0.00564788		11			136.451	0.0200713
	WT	24.05	#puncta	area	per 1µm		KO	24.05	#puncta	area	per 1µm
	1	14	0	81.91	0	0	1	45	3	108.975	0.0275292
	2	23	0	98.808	0	0	2	43	2	62.722	0.0318867
	3	8	2	106.111	0.0188482	2.83652	3	40	0	79.476	0
	4	5	0	129.31	0	0	4	31	3	70.741	0.0424082
	5	3	0	92.078	0	0	5	29	0	55.132	0
	6	6	0	80.622	0	0	6	27	4	75.61	0.0529031
	7	1	3	82.206	0.0364937	5.49204	7	25	3	110.407	0.0271722
	8	2	0	84.058	0	0	8	23	5	100.383	0.0498092
	9	4	2	109.405	0.0182807	2.75112	9	17	0	82.913	0
	10	2	1	395.376	0.00252924	0.380632	10	15	0	62.33	0
	11
	12
	mean		10	125.988	0.00761518		10			80.8689	0.0231709
	ATG5 AXONS						7.05.16		p62
	WT	7.05	#puncta	area			KO	7.05	#puncta	area
	1		0	26.642	0		1		4	110.264	0.0362766
	2		0	176.423	0		2		0	75.12	0
	3		0	103.82	0		3		1	139.91	0.00714745
	4		2	36.373	0.0549858		4		0	69.738	0
	5		3	256.042	0.0117168		5		0	210.504	0
	6		2	92.651	0.0215864		6		0	377.332	0
	7		0	52.411	0		7		2	227.115	0.00880611
	8		0	73.175	0		8		5	120.002	0.041666
	9		0	52.112	0		9		0	57.423	0
	10						10		0	36.946	0
				96.6277	0.00980989					142.435	0.00938961
	WT	18.04					KO	18.04
	1		1	65.586	0.0152472		1		0	201.912	0
	2		1	128.021	0.00781122		2		1	283.823	0.00352332
	3		0	171.983	0		3		2	360.005	0.00555548
	4		0	48.402	0		4		0	266.209	0
	5		9	343.824	0.0261762		5		2	263.059	0.00760286
	6		0	500.198	0		6		0	498.193	0
	7		0	75.896	0		7		16	439.911	0.036371
	8		0	69.595	0		8		31	393.514	0.0787774
	9		3	132.15	0.0227015		9		2	132.13	0.0151366
	10		0	45.111	0		10		1	92.937	0.01076
				158.077	0.0071936					293.169	0.0157727
	WT	24.05	#puncta	area			KO	24.05	#puncta	area
	1		0	46.261	0		1		16	191.315	0.0836317
	2		0	123.51	0		2		0	20.764	0
	3		0	231.3	0		3		2	247.736	0.00807311
	4		0	63.008	0		4		0	132.15	0
	5		15	213.225	0.0703482		5		0	233.145	0
	6		1	134.95	0.00741015		6		0	121.125	0
	7		0	322.123	0		7		0	347.856	0
	8		0	122.333	0		8		0	423.156	0
	9		1	52.351	0.0191018		9		1	223.114	0.00448201
	10		0	103.222	0		10		1	321.456	0.00311085
				141.228	0.00968602					226.182	0.00992977
	ATG16L1 soma
	WT	exp. 16.11.17				15.11.16				26.02.18
			number of puncta	Area	puncta/area		number of puncta	Area	puncta/area		number of puncta	Area	puncta/area
		1	1	60.261	0.0165945	1	0	62.366	0	1	1	61.335	0.0163039
		2	0	96.705	0	2	0	48.804	0	2	1	60.984	0.0163977
		3	1	65.448	0.0152793	3	0	49.24	0	3	0	66.553	0
		4	0	119.077	0	4	0	54.894	0	4	0	67.776	0
		5	0	114.167	0	5	1	54.14	0.0184706	5	2	111.032	0.0180128
		6	3	70.932	0.042294	6	0	59.773	0	6	2	121.788	0.016422
		7	2	61.994	0.0322612	7	2	214.773	0.00931216	7	2	121.384	0.0164766
		8	1	98.597	0.0101423	8	1	50.707	0.0197211	8	1	68.201	0.0146625
		9	0	55.075	0	9	1	52.769	0.0189505	9	0	94.569	0
		10	0	47.837	0	10	2	68.562	0.0291707	10	4	61.622	0.0649119
		11	1	66.468	0.0150448		1	81.401	0.0122849		1	100.521	0.00994817
					0.0119651				0.00981				0.0157396
	KO	exp. 16.11.17				15.11.16				26.02.18
			number of puncta	Area	puncta/area		number of puncta	Area	puncta/area		number of puncta	Area	puncta/area
		1	2	68.201	0.0293251	1	0	56.924	0	1	0	52.843	0
		2	7	85.971	0.0814228	2	1	60.591	0.0165041	2	0	77.011	0
		3	5	105.303	0.047482	3	1	46.615	0.0214523	3	1	48.613	0.0205706
		4	7	213.211	0.0328313	4	0	155.468	0	4	14	162.291	0.0862648
		5	0	60.102	0	5	4	42.863	0.0933206	5	1	110.033	0.00908818
		6	8	67.701	0.118167	6	7	107.663	0.0650177	6	10	92.571	0.108025
		7	1	54.055	0.0184997	7	8	112.488	0.0711187	7	0	58.582	0
		8	10	62.461	0.1601					8	3	58.412	0.0513593
		9	1	93.74	0.0106678					9	22	166.266	0.132318
										10	5	73.483	0.0680429
										11	3	58.848	0.0509788
										12	4	122.478	0.0326589
					0.0553884				0.0327158				0.0466089
	ATG16L1 axon
	WT	exp. 16.11.17				15.11.16				26.02.18
			number of puncta	Area	puncta/area		number of puncta	Area	puncta/area		number of puncta	Area	puncta/area
		1	0	11.893	0	1	1	11.765	0.0849979	1	1	32.182	0.0310733
		2	0	10.819	0	2	0	11.882	0	2	2	38.75	0.0516129
		3	0	25.55	0	3	1	23.881	0.0418743	3	0	13.944	0
		4	0	11.298	0	4	0	47.646	0	4	1	26.974	0.0370727
		5	2	21.15	0.0945626	5	1	30.885	0.0323782	5	0	27.038	0
		6	1	44.085	0.0226835	6	0	30.078	0	6	1	35.073	0.028512
		7	1	19.311	0.051784	7	0	19.12	0	7	0	16.41	0
		8	0	26.879	0	8	0	48.656	0	8	0	15.251	0
		9	0	39.207	0	9	0	61.973	0	9	0	18.238	0
		10	0	34.393	0	10	1	45.116	0.0221651	10	1	13.041	0.0766812
		11	0	8.216	0
					0.0153664				0.0181415				0.0224952
	KO	exp. 16.11.17				15.11.16				26.02.18
			number of puncta	Area	puncta/area		number of puncta	Area	puncta/area		number of puncta	Area	puncta/area
		1	0	18.089	0	1	1	64.566	0.015488	1	1	15.411	0.0648887
		2	0	27.187	0	2	0	45.063	0	2	0	15.262	0
		3	1	24.657	0.0405564	3	3	78.616	0.0381602	3	0	27.219	0
		4	0	36.88	0	4	0	32.129	0	4	0	15.591	0
		5	0	49.07	0	5	1	57.147	0.0174987	5	0	28.366	0
		6	0	24.0009	0	6	1	56.085	0.0178301	6	1	10.777	0.0927902
						7				7	1	13.37	0.0747943
						8				8	0	30.109	0
						9				9	0	20.81	0
						10				10	0	29.971	0
					0.00675941				0.0148295				0.0232473
	k
		Exp 180316
		rab7			rab7
	KO	area	G.V	WT	area	G.V
	1	258.157	29.21	1	275.071	31.252
	2	182.65	38.207	2	159.79	14.012
	3	208.569	29.091	3	125.846	19.811
	4	255.675	32.708	4	188.154	17.211
	5	31.057	44.457	5	306.648	18.468
	6	315.423	27.751	6	275.302	25.368
	7	237.895	33.361	7	269.298	19.987
	8	319.868	20.722	8	359.988	19.497
	9	410	25.3	9	374.42	28.514
	10	174.799	30.042	10	497.957	27.762
	M.G.V	239.409	31.0849	mean	283.247	22.1882
	per 1 µm2	0.12984	165.75	per 1 µm2	0.0783351	100
		Exp 310516
	KO	area	G.V	WT	area	G.V
	1	112.027	46.481		87.803	28.972
	2	286.076	42.929		323.2	38.691
	3	87.251	67.552		126.38	25.85
	4	164.534	36.197		169.859	19.982
	5	221.035	51.536		231.783	73.411
	6	186.063	38.271		633.101	51.217
	7	294.258	50.144		161.027	23.748
	M.G.V	193.035	47.5871	mean	247.593	37.4101
	per 1 µm2	0.246521	163.156	per 1 µm2	0.151095	100
		Exp 31032106
	KO	area	G.V	WT	area	G.V
	1	291.219	101.366		121.054	33.36
	2	129.724	47.837		72.737	46.253
	3	180.478	62.797		88.096	35.695
	4	63.904	113.321		26.302	27.757
	5	111.378	98.149		84.232	41.774
	6	233.666	63.756		104.765	21.924
	7	213.501	109.566		99.697	72.174
	8	210.839	91.126		124.756	33.481
	9	126.477	75.254
	10	99.591	82.568
	M.G.V	166.078	84.574		90.2049	39.0523
	per 1 µm2	0.509244	117.628		0.432928	100
	m
	23032017
	WT	MGV	area		KO	MGV	area
	1	44.248	36.725		1	116.822	109.105
	2	36.046	169.307		2	63.42	42.083
	3	42.955	153.526		3	41.756	104.396
	4	34.406	140.59		4	44.774	80.01
	5	33.003	50.526		5	50.228	206.423
	6	24.163	40.914		6	28.454	85.855
	7	32.08	43.609		7	42.101	135.147
	8	11.714	59.748		8	39.818	199.159
	9	39.853	82.673		9	67.357	181.841
	10	30.964	77.802		10	135.105	51.5
		32.9432	85.542			62.9835	119.552
			0.385111				0.52683
		norm.	100				136.799
	23032017	S2
	WT	MGV	area		KO	MGV	area
	1	35.245	40.752		1	56.719	119.301
	2	50.953	159.776		2	63.922	111.027
	3	49.338	129.075		3	50.223	149.272
	4	26.547	102.317		4	63.819	36.433
	5	47.781	57.28		5	53.741	67.216
	6	33.199	42.44		6	35.048	53.496
	7	49.633	62.151		7	76.116	135.77
	8	59.529	137.083		8	46.642	65.528
	9	39.847	91.343		9	45.32	76.731
	10	35.755	87.966		10
		42.7827	91.0183			54.6167	90.5304
			0.470045				0.603296
		norm.	100				128.349
	170428
	WT	MGV	area		KO	MGV	area
	1	66.589	25.783		1	90.552	311.403
	2	84.541	103.909		2	107.658	84.686
	3	60.297	160.865		3	98.495	79.004
	4	97.501	173.074		4	124.1	104.396
	5	70.462	204.15		5	112.708	121.769
	6	88.635	93.389		6	84.03	143.005
	7	89.588	89.622		7	159.018	70.496
	8	66.156	79.069		8	113.301	162.261
		77.9711	116.233			111.233	134.627
			0.67082				0.826226
		norm.	100				123.167
	r,s
	Date	WT% retro	WT% antero	KO% retro	KO% antero	WT speed retro (µm/sec)	WT speed antero	KO speed retro	KO speed antero
	3142016	15.0873	18.7127	10.0091	11.5273	0.376818	0.322455	0.210727	0.230889
	3302016	25.6814	24.5443	14.0271	15.4743	0.289143	0.294857	0.219167	0.313143
	4152016	25.166	16.368	14.7933	8.55333	0.3364	0.2922	0.210835	0.357436
	31716	18.03	20.37	14.1	17.342	0.290833	0.263167	0.2478	0.217

## Sheet: Fig. 4
	c
			# of Polzmerization events per 1 µm											# of Polzmerization events per 1 µm										# of Polzmerization events per 1 µm
			WT		KO		WT+ATG5GFP		KO+ATG5GFP					WT		KO		WT+ATG5GFP		KO+ATG5GFP				WT		KO		WT+ATG5GFP		KO+ATG5GFP
	Exp. 14042017	1	0.0583658	1	0	Rescue	1	0.0348837	1	0		Exp. 25042017	3	0.0216216	1	0.0158428	Rescue	1	0.0518762	1	0.124069	Exp 19022018	2	0.0547196	1	0.0325627	Rescue	1	0.0437397	1	0.0200147
		4	0.0532056	2	0.056899		2	0.0592066	2	0.0617589			4	0.0141263	2	0		2	0.0524567	2	0.0969619		3	0.0456552	2	0		2	0.0173491	2	0.0950671
		5	0.0277008	3	0		3	0.04329	3	0.0708717		from image4	4	0.0314961	4	0		3	0.0308642	3	0.049253		4	0.0341997	3	0.0110522		3	0.0524888	3	0.100997
		6	0.0590528	4	0.0265252		4	0.109144	4	0.0517331			5	0.0694444	5	0.0221631	from image2	4	0.0748223	4	0.0464145		5	0.0469649	4	0		4	0.0452899	4	0.0189358
		9	0.0876616	5	0		5	0.0576868	5	0.0619707			6	0.0613246	6	0							6	0.131214	5	0		5	0.0282582	5	0.0136761
		10	0.0778816	6	0.0327976		6	0.0212857	6	0.112581		from image 6	6	0.0191902	7	0.0463822							7	0.0263193	6	0.0688863		6	0.0994883	6	0.0134291
		11	0.0481812	7	0.0567779		7	0.0623519	7	0.0567752					8	0							8	0.0601757	7	0.00805607		7	0.106561	7	0
		12	0.0547445	8	0.0430231				8	0.041278													9	0.0325627	8	0.0628694		8	0.0509079	8	0.0195733
		13	0.0492187	9	0.0155087																				9	0.0695733		9	0.0576868	9	0.0926956
		14	0.0633179																						11	0				10	0.0494511
		15	0.0442282																											11	0.0825423
																														12	0.0528597
						Exp140417	Exp. 250417	Exp19021			mean	SEM
			WT			0.96863	0.888172	0.936868			0.931223	0.0233971
			KO			0.923153	0.885549	0.932091			0.913598	0.0142599
			WT+ATG5eGFP			0.055406	0.842004	0.950177			0.615862	0.281963
			KO+ATG5eGFP			0.057121	0.0791747	7.17062			2.43564	2.3675
	d
	e
	Y-Tub			Polymerized dyn.		polymerized st.
				WT	KO	WT	KO
	11.7.17			100	85.1346	100	140.731
	17.9.17			100	81.8929	100	93.7241
	26.9.17			100	70.4342	100	140.986
	19.01.18(S1)			100	80.8696	100	126.861
	24072017			100	73.0513	100	100.708
	mean			100	78.2765	100	120.602
	SD			0	6.23782	0	22.2375	Pol dyn
	SE			0	3.11891	0	11.1188	pol st
	de-Y-Tub			Polymerized dyn.		polymerized st.
				WT	KO	WT	KO
	11.7.17			100	28.1089	100	138.45
	17.9.17			100	84.9016	100	98.8148
	26.9.17			100	50.5235	100	232.721
	19.01.18(S1)			100	79.01	100	101.519
	24072017			100	106.687	100	98.1351
	mean			100	69.8462	100	133.928
	SD			0	30.7541	0	57.7603	Pol dyn
	SE			0	13.7537	0	28.8801	pol st
	g
	h
	αTUB
	Exp #	WT	KO					Delta2-αTUB/αTUB
	5.9.17	20420.1	33284		1	1.62996		100	141.401
	14.8.17	13792.1	16951.5		1	1.22907		100	107.162
	16.6.17	21191.5	19698.4		1	0.929544		100	127.555
	12.1.18	11775.2	28098.5		1	2.38624		100	197.916
	19.1.18 (A)	33931.6	29000		1	0.854658		100	106.603
							mean	100	136.127
	delta2-αTUB
	5.9.17	WT	18526.7	1
		KO	42700.1	2.30478
	14.8.17	WT	11813.1	2
		KO	15558.9	1.31709
	16.6.17	WT	9773.15	3
		KO	11587.9	1.18568
first blot	12.1.18	WT	3535.93	1
with CLASPS		KO	16699.3	4.72274
first blot	19.1.18 (A)	WT	28315	1
with CLASPS		KO	25797.6	0.911091
	i
	j
	αTUB	polimerized fraction
				Normalized
		WT	KO
	28.02.17	28395.2	26147.8	1	0.920852
	10.3.17	26466.1	31426.9	1	1.18744
	16.3.17	36028.6	39938.4	1	1.10852
	deY-Tub	polimerized fraction
		WT	KO	Normalized		Tub normalization
	28.02.17	27587.2	36041.1	1	1.30644	1	1.41873
	10.3.17	19128.7	26440.1	1	1.38222	1	1.16404
	16.3.17	11039.1	17765.9	1	1.60937	1	1.45182
					mean	1	1.34486
	Y-Tub	polimerized fraction
		WT	KO	Normalized		Tub normalization
	28.02.17	12085.4	7946.28	1	0.657511	1	0.714024
	10.3.17	20518.5	22165.7	1	1.08028	1	0.909754
	16.3.17	20140.2	18837.6	1	0.935323	1	0.843759
					mean	1	0.822513
	l
	m
			αTUB			n=3
	70217	WT	23880.6	0.651033	1	70217	130117	310117	mean
		KO	22322.9	0.934691	1.43571	100	100	100	100
						143.57	114.93	150.04	136.18
			Delta 2 Tubulin
		WT	15547
		KO	20865
			αTUB
	130117	WT	15831.2	1.40153	1
		KO	15393.4	1.61081	1.14932
			Delta 2 Tubulin
			22187.9
			24795.8
			αTUB
	310117	WT	27401.2	0.737632	1
		KO	12320.1	1.10677	1.50044
			Delta 2 Tubulin
		WT	20212
		KO	13635.5
	p
			# of Polzmerization events per 1 µm						# of Polzmerization events per 1 µm							# of Polzmerization events per 1 µm
	ATG16L1		WT		KO				WT		KO					WT		KO
	Exp. 18042017	1	0.0460617	1	0.0235156		Exp.06062018	1	0.0557828	1	0.0499813			Exp. 12062018	1	0.0857265	1	0.0246427
		2	0.0464468	2	0.0136575			2	0.143109	2	0				2	0.0246169	2	0
		3	0.0281849	3	0			3	0.122287	3	0.0316556				3	0.0325733	3	0.0125589
		4	0.0340078	4	0.0511823			4	0.0303092	4	0.0401714				4	0.0496442	4	0.0358895
		5	0.0621375	5	0.0251953			5	0	5	0.0474834				5	0.0778892	5	0.0182899
		6	0.0709522	6	0			6	0.197659	6	0.0204729				6	0.0508733	6	0.0600601
		7	0.159521	7	0.0475737			7	0.0396983	7	0.0930617				7	0.13567	7	0.0371851
		8	0.0204625	8	0.0496833			8	0.0233809	8	0.0121036				8	0.0749176
		9	0	9	0.0143554			9	0.125648	9	0.0821693
								10	0.111012	10	0.0452967
		mean	0.051975		0.0250181				0.0848885		0.0422396					0.0664889		0.0269466
				Exp. 18042017	Exp.06062018	Exp. 12062018		mean
			WT	0.051975	0.0848885	0.0664889		0.0677841
			KO	0.0250181	0.0422396	0.0269466		0.0314014
	r
	# of Polzmerization events per 1 µm
		GFP	proLC3	LC3G120A-Stop
	Exp 1	0.0570833	0.0545833	0.04
	Exp 2	0.0541667	0.05125	0.0391667
	Exp3	0.0725	0.055	0.025
	mean	0.06125	0.0536111	0.0347222
	t
	# of Polzmerization events per 1 µm
		eGFP	eGFP-LC3G120A	eGFP-GABARAPG116A
	Exp 4	0.0527	0.03106	0.06759
	Exp 5	0.05246	0.02131	0.06667
	Exp 6	0.0425	0.03125	0.04464
	avg	0.04922	0.0278733	0.0596333

## Sheet: Fig. 5
				b															c																k
					d													e																	l
					f																														m
																			g																	Manders' Coefficient
																																				GFP-LC3B with Tomato-ELKS1
																																				0.995
																																				0.98
																																				0.807
																																				0.978
																																				0.823
																																				0.51
																																				0.537
																																				0.83
																																				0.912
																																				0.758
																																				0.932
																																				0.66
																																				0.789
																																				0.823
					h														i
					j

## Sheet: Fig. 6
	a
	b
	c
			Elks1	αTUB		Elks1		αTUB
	Blot 07.02.18	KO	15301.4	7885.92		KO	WT	KO	WT			KO	WT
		WT	1717.28	2362.03		15301.4	1717.28	7885.92	2362.03	333.862	891.026	266.885	100
		KO	9561.69	5198.2		9561.69	13159	5198.2	14571.9	35.6727	72.6628	203.693	100
		WT	13159	14571.9		22441.8	12761.4	39555	40876.5	96.7672	175.857	181.732	100
	Blot 01.03.18	KO	22441.8	39555
		WT	12761.4	40876.5
	f	# of animal	KO	WT	# of animal			g
		98	0.546	0.413	97
			0.424	0.332
			0.416	0.35
		179	0.538	0.351	180
			0.556	0.344
			0.538	0.201
		82	0.479	0.468	81
			0.497	0.44
			0.473	0.367
	j
	exp. 13.02.18										exp 08.04.18										exp 09.04.18
		KO siscr				KO siLC3					KO siscr					KO siLC3					KO siscr					KO siLC3
		Elks					Elks					Elks					Elks					Elks					Elks
		Area	Mean	IntDen	RwaInt		Area	Mean	IntDen	RwaInt		Area	Mean	IntDen	RwaInt		Area	Mean	IntDen	RwaInt		Area	Mean	IntDen	RwaInt		Area	Mean	IntDen	RwaInt
		3.98058	21.1603	96.7195	9100.33		2.83489	23.7179	73.5511	6920.42		3.6513	6731.23	26222.8	2.4673e+06		2.83419	5123.58	16154.6	1.51998e+06		3.42052	2868.76	10208.8	960546		2.12448	3241.58	7428.31	698930
	_2	7.068	46.791	330.705	31116	_4	2.115	11.397	24.105	2268	_2	4.825	7589.42	36620.2	3445596	_1	2.094	6140.95	12857.6	1209768	_1	4.241	3196.21	13553.9	1275288	_1	1.913	3490.47	6677.48	628284
		5.856	54.612	319.811	30091		1.297	11.475	14.879	1400		1.148	3725.67	4276.46	402372		2.072	5634.65	11677.7	1098756		7.493	4016.05	30091.6	2831316		3.125	5155.14	16108.1	1515612
	_3	3.082	14.034	43.256	4070		2.328	15.201	35.381	3329		2.083	4989.24	10393.2	977892		1.541	5093.46	7849.42	738552		2.232	2296.23	5124.97	482208		2.104	4791.03	10082.1	948624
		2.349	12.014	28.218	2655		0.478	12.733	6.09	573		3.497	8090.37	28289.2	2661732		1.658	5998.85	9946.01	935820		6.143	4321.1	26544.8	2497596		1.477	2771.66	4094.59	385260
		4.591	12.88	59.135	5564		1.658	14.955	24.795	2333		2.243	3944.3	8845.23	832248		1.626	4683.14	7615.26	716520		4.676	2832.55	13246	1246320		0.776	2287.73	1774.94	167004
	_5	3.008	17.873	53.757	5058		0.616	12.207	7.525	708		3.709	5988.62	22213.1	2090028		2.955	6371.61	18825.7	1771308		2.987	3074.26	9181.3	863868		2.2	3136.17	6899.65	649188
		1.53	12.924	19.779	1861		5.048	15.851	80.019	7529		2.604	4711.84	12269.1	1154400		1.562	5253.31	8207.42	772236		2.7	3161.95	8535.83	803136		0.967	2227.39	2154.24	202692
		6.239	30.32	189.159	17798		1.318	11.089	14.614	1375		3.507	4718	16547.3	1556940		1.732	4943.04	8563.25	805716	_2	1.871	2477.45	4634.2	436032		0.808	2363.05	1908.73	179592
		2.253	17.764	40.026	3766		0.701	14.288	10.022	943		3.475	4938.31	17162.6	1614828	_2	4.113	8074.3	33210.2	3124752		1.871	2267.73	4241.9	399120		0.818	3240	2651.5	249480
		2.083	16.954	35.317	3323		1.584	11.98	18.971	1785	_3	1.69	4507.62	7617.3	716712		2.179	5430.73	11832.3	1113300		1.36	2270.06	3088.19	290568		1.711	2724.6	4662.13	438660
		1.116	13.171	14.699	1383		3.188	14.343	45.733	4303		2.019	5853.79	11820.8	1112220		3.911	5932.11	23201.4	2183016		1.594	2216.24	3533.17	332436		0.946	2334.47	2208.18	207768
		1.541	13.579	20.927	1969		1.158	14.706	17.037	1603		2.381	3914.57	9319.42	876864		7.503	9757.9	73218	6889080		1.318	2061.39	2716.68	255612		3.029	4852.63	14698.7	1383000
		7.025	28.079	197.258	18560		1.839	18.861	34.68	3263		1.594	4317.76	6883.45	647664		5.144	6593.48	33916.9	3191244		1.318	3270.87	4310.64	405588		1.902	3843.35	7311.72	687960
		3.592	14.944	53.683	5051		2.625	13.158	34.541	3250		2.944	5859.64	17250.7	1623120		3.73	7175.76	26769	2518692		2.285	4586.57	10480.5	986112	_2	1.212	3296.21	3993.71	375768
		1.998	21.404	42.768	4024		1.754	13.788	24.179	2275		2.636	5276.66	13908.1	1308612		3.008	4374.87	13158.5	1238088		3.263	4246.91	13856.9	1303800		3.008	2612.99	7859.24	739476
	_6	2.243	32.128	72.048	6779		1.562	15.007	23.446	2206		4.262	6167.16	26283.7	2473032		1.605	3482.62	5589.07	525876		1.754	3142.62	5511.02	518532		2.264	2959.1	6698.78	630288
		1.477	19.914	29.419	2768		1.828	14.407	26.336	2478		2.434	6104.23	14856.7	1397868		2.009	4715.68	9472.46	891264	_3	3.178	1897.89	6031.12	567468		2.476	3902.01	9662.75	909168
		1.987	24.406	48.507	4564		0.723	14.956	10.809	1017		2.529	4651.46	11765.8	1107048		1.945	4947.87	9623.34	905460		2.434	1993.31	4851.4	456468		1.36	3341.72	4546.07	427740
		2.03	21.12	42.874	4034	_5	5.218	17.346	90.52	8517		3.082	5100.79	15721.4	1479228	_3	1.881	5484	10316.4	970668		2.317	1668.66	3866.17	363768		1.254	2385.56	2991.77	281496
		3.709	38.768	143.798	13530		2.274	12.785	29.079	2736	_4	4.974	9746.92	48480.8	4561560		3.826	4981.57	19060.1	1793364		1.945	1618.23	3147.37	296136	_3	3.56	2507.86	8929.02	840132
		2.051	32.725	67.127	6316		5.091	17.347	88.309	8309		6.802	13442.5	91435.6	8603172		3.029	4973.68	15065.4	1417500		3.252	3317.84	10790.3	1015260		1.552	2451.78	3804.44	357960
		5.25	52.737	276.884	26052		4.974	17.78	88.437	8321		4.591	11645.7	53469.3	5030928		3.125	5482.16	17129.9	1611756		1.892	2629.21	4973.96	468000		1.063	2067	2196.83	206700
	_7	14.869	28.477	423.424	39840		1.477	11.64	17.196	1618		2.359	9185.35	21672.3	2039148		3.178	7343.6	23336.5	2195736		2.827	2512.51	7103.07	668328		1.201	2026.73	2434.05	229020
		22.33	32.109	716.994	67462		1.552	10.795	16.75	1576		3.741	9624.75	36007.1	3387912		2.604	5210.5	13567.6	1276572		2.476	2200.02	5448.02	512604		1.711	1974.71	3378.98	317928
		10.394	34.617	359.815	33855		1.743	17.988	31.353	2950		2.615	8339.32	21803.3	2051472		4.368	6268.35	27381.1	2576292		2.859	2382.51	6811.52	640896		1.796	2530.08	4544.41	427584
		6.419	49.207	315.878	29721	_6	6.579	37.404	246.073	23153		2.827	5077.17	14353.6	1350528	_4	3.082	6553.16	20197.9	1900416	_4	4.836	2866.92	13863.8	1304448		2.615	2049.27	5357.85	504120
		3.73	39.963	149.081	14027		3.603	49.136	177.033	16657		5.272	5891.59	31057.8	2922228		1.19	5786.14	6887.53	648048		8.683	2489.16	21613.8	2033640		0.925	2302.9	2129.37	200352
		2.264	45.117	102.136	9610		1.445	12.721	18.387	1730		5.952	6497.21	38669.7	3638436		1.913	4212.93	8059.6	758328		1.775	2086.64	3703.56	348468		1.956	2536.37	4960.06	466692
	_8	5.814	42.667	248.05	23339		1.658	22.372	37.092	3490	_5	6.451	7285.88	47003.2	4422528		2.115	5607.26	11859.3	1115844		2.126	1780.86	3785.44	356172		0.829	2313.23	1917.65	180432
		3.699	32.207	119.12	11208		3.369	41.899	141.163	13282		7.716	5177.06	39946.3	3758544		2.264	5501.18	12453.5	1171752		7.461	3417.08	25494.6	2398788		1.562	2481.47	3876.88	364776
		4.772	32.474	154.969	14581		3.135	36.38	114.061	10732		3.667	4932.59	18086.3	1701744		1.966	4349.12	8551.26	804588		6.919	3385.6	23424.7	2204028		0.797	2329.76	1857.07	174732
		1.764	21.187	37.379	3517		1.212	18.114	21.947	2065		12.233	6025.1	73704.9	6934896		4.06	7058.45	28656.9	2696328	_5	2.636	1922.03	5066.04	476664	_4	2.668	2988.53	7972.37	750120
		2.189	28.495	62.387	5870		2.572	39.165	100.733	9478		18.652	9890.22	184476	17357328	_5	3.794	3988.61	15133.7	1423932		4.283	4057.34	17378.1	1635108		2.189	3438.06	7527.26	708240
		3.943	30.296	119.46	11240		1.902	14.006	26.645	2507	_7	3.04	4952.94	15055.2	1416540		3.582	3598.08	12887.2	1212552		3.39	3997.92	13554.4	1275336		1.329	2273.09	3019.83	284136
	_9	7.206	20.497	147.699	13897		0.85	14.6	12.414	1168		2.094	4778.8	10005.6	941424		1.881	2813.7	5293.06	498024		4.506	1920.62	8654.95	814344		2.997	3411.83	10225.7	962136
		2.891	14.254	41.205	3877		1.414	12.165	17.196	1618		3.348	5046.02	16893.4	1589496		2.232	2961.26	6609.25	621864		2.179	1990.3	4336.4	408012		1.679	2883.87	4842.73	455652
		1.966	13.162	25.879	2435	_10	2.901	24.194	70.199	6605		1.562	2923.1	4566.86	429696		3.029	3599.16	10901.9	1025760		3.348	1896.72	6349.96	597468		1.52	2691.61	4090.76	384900
		6.993	18.441	128.962	12134		2.147	17.975	38.591	3631		3.295	5602.72	18459.4	1736844		2.115	2681.25	5670.83	533568		3.507	2404	8431.5	793320		2.221	3378.6	7504.81	706128
		6.823	17.573	119.906	11282		2.891	25.548	73.855	6949		1.722	5098.96	8779.17	826032		1.945	3516.85	6840.09	643584		3.603	2149.42	7744.2	728652		2.87	3887.64	11156	1049664
		2.615	15.077	39.42	3709		1.615	36.829	59.496	5598		2.03	6271.41	12730.8	1197840		1.477	3431.14	5068.85	476928		1.86	2553.12	4748.6	446796		2.359	3313.14	7817.15	735516
		1.222	13.104	16.017	1507		5.909	29.011	171.432	16130		1.509	7875.04	11885	1118256		3.475	3679.3	12787	1203132	_6	11.68	3809.44	44495.4	4186572		0.755	2258.7	1704.41	160368
		0.957	10.778	10.309	970		1.711	23.242	39.77	3742	_8	2.423	5075.47	12298.9	1157208		3.741	2935.74	10982.9	1033380		5.803	3244.09	18825.3	1771272		0.818	2687.22	2199.13	206916
		1.7	12.156	20.672	1945		4.719	19.255	90.86	8549		3.231	7513.46	24275.6	2284092		2.604	3066.07	7983.72	751188		2.317	3966.16	9189.33	864624		1.052	3206.3	3373.62	317424
		0.946	8.225	7.78	732	_11	5.155	19.897	102.561	9650		2.072	3020.86	6260.69	589068		2.03	3093.99	6280.71	590952		3.327	2282.34	7592.43	714372		3.465	3465.72	12007.9	1129824
		4.198	12.41	52.099	4902		4.007	22.676	90.86	8549		3.635	4220.07	15339.2	1443264	_6	3.358	7120.29	23913.4	2250012		3.847	3870.03	14889.5	1400952	_5	3.305	4045.54	13371.9	1258164
		2.859	14.506	41.471	3902		5.282	29.93	158.093	14875		3.954	3158.52	12487.7	1174968		2.668	6930.31	18487.7	1739508		5.08	2506.72	12734.7	1198212		3.401	2626.01	8931.07	840324
	_10	7.046	21.704	152.939	14390		3.837	33.798	129.674	12201		4.804	4139.63	19886.4	1871112		0.957	5350.8	5118.21	481572		3.529	3738.69	13192.1	1241244		2.285	2593.34	5925.9	557568
		2.561	14.1	36.114	3398		3.39	42.348	143.575	13509	_9	4.676	8555.29	40007.7	3764328		2.7	6883.18	18581.4	1748328		7.982	3159.85	25221	2373048		2.625	3587.76	9418.39	886176
		5.537	24.154	133.744	12584		3.316	34.218	113.466	10676		4.039	5795.87	23407.7	2202432		1.786	6344	11327.4	1065792		5.282	3059.45	16160.5	1520544		4.4	4628.64	20366.2	1916256
		2.094	13.645	28.568	2688		1.637	24.188	39.59	3725		5.08	5183.52	26333.6	2477724		2.806	4815.23	13510.7	1271220		2.03	3635.81	7380.59	694440		4.049	4838.49	19592.6	1843464
		2.019	13.253	26.762	2518		2.636	26.665	70.284	6613		5.24	7389.86	38720.4	3643200		3.55	7857.95	27894.1	2624556	_7	2.891	3120.57	9021.11	848796	_6	1.7	2395.35	4073.29	383256
		5.314	13.882	73.77	6941		0.935	33.943	31.746	2987		2.126	13061.9	27764.8	2612388	_7	1.201	3531.29	4241	399036		2.88	3295.93	9493	893196		1.477	4448.29	6571.49	618312
		0.978	10.913	10.671	1004		1.552	25.753	39.962	3760		2.211	9307.67	20576	1935996		0.999	4021.15	4017.3	377988		2.285	3211.53	7338.51	690480		2.104	3193.82	6720.97	632376
		1.371	11.372	15.591	1467	_12	3.539	31.123	110.15	10364		4.198	5178.96	21741.8	2045688		2.572	4317.67	11105.1	1044876		1.722	3552.74	6116.95	575544		2.03	3022.3	6135.19	577260
		6.6	21.696	143.193	13473		2.87	31.941	91.657	8624		5.091	8438.88	42961.2	4042224		1.339	5011.14	6710.64	631404		0.786	3209.84	2524.48	237528		1.892	2323.42	4395.45	413568
		3.56	11.296	40.217	3784		3.167	36.745	116.378	10950	_10	2.657	6507.7	17291.1	1626924		1.329	4952.26	6579.15	619032		1.913	5129.87	9813.75	923376		0.872	2640.15	2300.9	216492
		1.839	17.052	31.353	2950		2.7	30.732	82.963	7806		2.965	7878.58	23361.9	2198124	_8	6.175	4699.77	29020.8	2730564		1.966	3866.2	7601.74	715248		1.286	2607.87	3353.72	315552
		3.22	19.172	61.739	5809		2.136	36.915	78.861	7420		2.402	7412.34	17804.1	1675188		4.953	4051.06	20063.7	1887792		2.381	4246.12	10108.7	951132		2.253	3711.62	8362.89	786864
	_11	10.83	20.34	220.278	20726		2.636	24.657	64.991	6115		2.923	8126.44	23751.4	2234772		5.442	4201.92	22865.2	2151384		4.177	4745.56	19821.5	1865004	_7	4.017	2764.35	11105.6	1044924
		2.987	17.05	50.919	4791		2.072	24.292	50.345	4737		2.232	6812.4	15204.6	1430604		4.156	5779.15	24015.8	2259648		4.241	4708	19964.8	1878492		3.444	6973.41	24013	2259384
		1.637	8.195	13.413	1262		1.222	35.991	43.99	4139		2.296	2942.67	6755.4	635616		4.315	7354.37	31734.3	2985876		2.423	4253.21	10306.4	969732		3.444	7101.41	24453.8	2300856
		2.508	13.008	32.628	3070		2.126	27.035	57.466	5407		2.657	4741.3	12597.8	1185324		6.217	8790.19	54652.6	5142264		2.328	3697.59	8606.36	809772	_8	1.817	4032.84	7329.32	689616
		8.162	15.702	128.165	12059	_15	6.759	34.223	231.332	21766		2.094	4456.26	9330.26	877884		11.755	8559.84	100618	9467184	_8	3.571	2552.25	9114.21	857556		1.637	3606.08	5902.18	555336
		3.157	11.973	37.794	3556		7.408	22.383	165.809	15601		2.774	5297.52	14695	1382652		4.039	7291.8	29449.3	2770884		3.273	2808.66	9194.05	865068		0.893	2620.43	2339.42	220116
		1.786	14.054	25.093	2361		3.05	20	61.005	5740		1.871	7304.05	13662.6	1285512		7.822	7778.35	60844.6	5724864		7.567	2649.96	20052.8	1886772		4.485	4246.49	19045.8	1792020
		1.966	11.811	23.222	2185		3.741	24.389	91.242	8585	_11	3.847	5681.6	21859.3	2056740	_9	1.297	3633.34	4711.11	443268		6.515	2945.23	19188.3	1805424		1.626	3833.33	6233.39	586500
		1.658	10.929	18.121	1705		3.178	25.321	80.466	7571		5.644	7204.88	40661	3825792		1.169	3060.11	3577.55	336612		3.911	2600.67	10171.6	957048		4.092	6109.37	24998.5	2352108
		1.403	11.129	15.613	1469		3.667	24.826	91.03	8565		6.547	7126.46	46656.4	4389900		1.382	3494.12	4827.68	454236		7.004	2708.49	18970	1784892		1.063	4126.2	4385.38	412620
		1.424	11.918	16.973	1597		1.849	23.466	43.395	4083		2.094	4786.84	10022.4	943008		1.881	3143.32	5913.15	556368		3.901	2407.91	9392.11	883704		1.329	3356.45	4459.09	419556
	_12	6.515	19.886	129.557	12190		8.322	34.935	290.722	27354		1.743	4873.9	8495.27	799320		1.477	3090.47	4565.59	429576		4.039	2079.32	8397.7	790140		2.742	3042.05	8341.46	784848
		5.112	16.135	82.485	7761		3.879	29.904	116.006	10915	_12	2.7	7933.8	21417.6	2015184		1.148	3477.56	3991.67	375576	_9	2.062	1877.44	3871.02	364224		3.465	5354.17	18551	1745460
		5.272	13.849	73.005	6869		4.007	32.366	129.684	12202		5.431	8678.86	47134.7	4434900		1.318	3086.13	4067.17	382680		1.435	2032.44	2916.14	274380	_9	2.657	2774.4	7371.66	693600
		7.302	14.709	107.397	10105		8.077	36.507	294.877	27745		4.793	9356.3	44847.4	4219692		1.754	3943.49	6915.46	650676		1.297	1514.07	1963.18	184716		1.392	2652	3692.34	347412
	_13	4.74	24.217	114.794	10801		3.008	31.806	95.664	9001		2.455	7206.6	17692.9	1664724		1.924	3473.3	6681.56	628668		1.754	1885.31	3306.15	311076		3.73	2869.95	10706.3	1007352
		2.466	18.297	45.116	4245		3.04	22.937	69.72	6560		4.644	7245.53	33651.8	3166296		1.02	3206	3271.08	307776		4.411	2378.8	10492.1	987204		2.041	2794.25	5701.94	536496
		4.517	25.911	117.037	11012		1.148	21.185	24.317	2288		3.465	11085.6	38409.1	3613908		2.529	5812.94	14703.8	1383480		2.529	2350.08	5944.52	559320		2.976	2777.19	8264.56	777612
		6.43	24.413	156.977	14770		1.158	24.688	28.6	2691		2.274	6986.8	15890.9	1495176		3.072	4975.35	15281.9	1437876		3.295	2413.86	7952.98	748296		3.316	2762.35	9159.87	861852
		4.443	21.452	95.302	8967	_16	2.529	16.5	41.737	3927		1.956	6724.11	13149.5	1237236		5.091	7892.54	40179.9	3780528		1.265	1681.82	2127.07	200136		2.848	4349.73	12389.5	1165728
		2.136	16.05	34.286	3226		1.594	20.227	32.246	3034		3.072	8103.99	24891.6	2342052		1.892	5822.23	11014.5	1036356		2.997	2337.4	7005.51	659148	_10	2.508	3009.51	7548.56	710244
		2.466	22.793	56.202	5288		2.615	31.016	81.093	7630		2.7	6446.84	17403.5	1637496		1.711	4833.61	8270.93	778212		4.198	2669.47	11206.7	1054440		2.466	2738.79	6753.11	635400
		2.232	19.729	44.032	4143		3.741	29.037	108.63	10221		6.302	9954.09	62735.4	5902776		2.604	3909.11	10178.9	957732		1.679	2081.01	3494.53	328800		2.955	3761.57	11114	1045716
		3.146	22.801	71.729	6749		3.093	32.186	99.543	9366	_13	1.902	9460.02	17997.1	1693344		1.711	3083.11	5275.59	496380		2.317	2266.18	5250.59	494028		2.147	3004.51	6450.34	606912
		1.594	21.713	34.616	3257		2.71	28.239	76.533	7201		4.219	15438.8	65142.1	6129216	_10	1.934	6499.78	12572.6	1182960	_10	2.529	3283.56	8305.75	781488		1.275	2637.3	3363.55	316476
		1.7	21.025	35.753	3364		1.562	23.218	36.274	3413		4.156	13849.3	57552.2	5415084		2.126	5521.32	11736.3	1104264		3.507	2565.74	8998.79	846696		1.573	3160.86	4971.92	467808
							1.243	24.607	30.598	2879		4.379	10803.3	47305.3	4450956		1.998	7037.43	14061.4	1323036		3.093	3550.14	10979.8	1033092		4.198	2818.24	11831.3	1113204
							2.317	25.197	58.38	5493	_14	4.825	4231.9	20419.6	1921284		1.095	6934.72	7591.41	714276		1.902	3165.05	6021.3	566544		3.73	2943.83	10981.9	1033284
							2.583	29.412	75.959	7147		3.497	4465.09	15612.9	1469016		0.744	5752.11	4279.39	402648		1.69	3221.66	5444.19	512244	_11	4.273	5122.03	21883.9	2059056
							1.414	37.023	52.333	4924		4.273	5349.82	22857.1	2150628		1.084	7422.23	8046.21	757068		2.413	2003.63	4833.93	454824		2.317	3879.85	8989.35	845808
							0.68	28.172	19.163	1803		4.017	5013.27	20140.5	1895016		1.414	2321.5	3281.54	308760		2.625	2791	7326.77	689376		3.39	4176.15	14158.7	1332192
												5.208	11545.1	60124.3	5657100		1.52	2084.89	3168.67	298140		3.157	2654.22	8378.19	788304		3.199	3485.62	11150.7	1049172
												4.453	4698.62	20923.8	1968720		5.697	4833.22	27533.3	2590608		2.7	2245.51	6061.86	570360		2.179	2554.54	5565.73	523680
												3.05	5220.54	15924.1	1498296	_11	5.814	3350.24	19476.9	1832580		2.306	2737.49	6313.49	594036		2.019	3449.12	6964.95	655332
												9.076	10503.8	95336.6	8970216		3.55	3076.85	10922.2	1027668		1.796	2935.03	5271.76	496020		5.548	4880.53	27076.6	2547636
												4.421	7705.07	34066.4	3205308		3.114	3321.99	10344.8	973344		2.306	6238.12	14387	1353672		3.178	4417.16	14036.9	1320732
												8.088	15578	125995	11854824		1.775	3487.69	6190.29	582444		3.56	6088.51	21677.7	2039652
																	1.201	2309.42	2773.56	260964
																	1.615	3688.89	5959.32	560712
																	1.307	3281.56	4289.85	403632
	k
			# of Polzmerization events per 1 µm						# of Polzmerization events per 1 µm							# of Polzmerization events per 1 µm					# of Polzmerization events per 1 µm						# of Polzmerization events per 1 µm
	ATG5		WT+scr		WT+ELKS KD				KO+scr		KO+ELKS KD					WT+scr		WT+ELKS KD			KO+scr		KO+ELKS KD				WT		WT+ELKS KD		KO+scr		KO+ELKS KD
	Exp. 02052018	1	0.103123	1	0.0758673			1	0	1	0.0458558			Exp. 09052018	1	0.0340483	1	0.115657		1	0.0376847	1	0.0617284		Exp 11052018	2	0.0662544	1	0.0372995	Rescue	1	0.0348756	1	0.0595998
		2	0.0659051	2	0.0784724			2	0.0130685	2	0.0646343				2	0.102669	2	0.0464145		2	0.0131337	2	0.0574779			3	0.00731368	2	0.204918		2	0.0835821	2	0.175816
		3	0.07109	3	0.0869397			3	0	3	0.141911				3	0.0716332	3	0.021925		3	0.0120091	3	0.0417101			4	0.0997451	3	0.110233		3	0.0725953	3	0.0728635
		4	0.0847009	4	0.122467			4	0.0644122	4	0.129579				4	0.0430911	4	0.0793399		4	0	4	0.0456413			5	0.0266525	4	0.0817996		4	0.081755	4	0.0295334
		5	0.0638825	5	0.0626388			5	0.0476682	5	0.0653937				5	0.0125031	5	0.071736		5	0	5	0.0327998			6	0.0455028	5	0.0397404		5	0	5	0.060859
		6	0.0463231	6	0.0265217			6	0.0140934	6	0.0417101				6	0.10926	6	0.123153		6	0.0187935	6	0.0738144			7	0.124292	6	0.0672948		6	0.0342936	6	0.146987
		7	0.0295829	7	0.169109			7	0.0491449	7	0.0759384				7	0.0725313	7	0.0709471		7	0.0322763	7	0.0105164			8	0.0371839	7	0.119027		7	0.0896258	7	0.0198702
		8	0.0835131	8	0.0778109			8	0.00764935	8	0.0686813				8	0.0899483	8	0.040016		8	0.0287991	8	0.0807465			9	0.0607165	8	0.0602228		8	0	8	0.043427
		9	0.051511	9	0.091354			9	0.0186776	9	0.0966184				9	0.0321165						9	0.0752785			10	0.0606658				9	0.00591261
				10	0.0456447			10	0.0314307	10	0.0436567											10	0.0277431
	m
	Area,µm2	KO+SCR	KO+ELKS KD
	28.09.18	5.70416	4.43597
	5.10.18	5.40241	3.66218
	9.10.18	6.18209	4.64499
	Av	5.76289	4.24771
	SDEV	0.393145	0.517742
	SE	0.226983	0.298918
	o
	Cortex	179 KO		180 WT
	1	0.664		0.24
	2	0.663		0.27
	3	0.63		0.317
	4	0.576		0.288
	5	0.466		0.342
	mean	0.5998		0.2914
	Cortex	188 KO		186 WT
	1	0.474		0.366
	2	0.513		0.364
	3	0.628		0.47
	4	0.492		0.344
	5	0.518		0.501
	mean	0.52675		0.409
	Cortex	103 KO		104 WT
		0.668		0.271
		0.672		0.288
		0.635		0.332
		0.585		0.304
		0.469		0.3
	mean	0.6058		0.299
	Cortex	103 KO		104 WT
		0.441		0.458
		0.502		0.268
		0.35		0.441
		0.258		0.328
		0.551		0.441
	mean	0.4204		0.3872
	q
	Mean gray value/µm2	KO+SCR	KO+ELKS KD		KO+SCR	KO+ELKS KD
	29.11.18	1111.46	915.48		100	82.3677
	28.11.18	1185.73	1007.76		100	84.9907
	4.12.18	879.493	766.258		100	87.125
	Av	1058.89	896.499			84.8278
	SDEV	159.742	121.864			2.38284
	SE	92.2268	70.3585			1.37573
	TTEST	0.234118				0.00406092
	s
	Exp#	WT	KO	Exp 1	26.7.19	0.0666	0.052
	1	0.0583333	0.0416667	Exp 2	6.8.19	0.0616	0.043
		0.0666667	0.05	Exp 3	4.9.19	0.057	0.0391
		0.0916667	0.05	Exp 4	30.10.19	0.0525	0.0325
		0.0666667	0.0916667
		0.075	0.0416667
		0.05	0.0375
		0.0916667
		0.0416667
		0.0583333
	2	0.05	0.0416667
		0.133333	0.00833333
		0.0333333	0.0333333
		0.05	0.0166667
		0.0833333	0.0625
		0.0416667	0.05
		0.05	0.0833333
		0.025	0.0583333
		0.1	0.0333333
		0.05
	3	0.0416667	0.025
		0.0416667	0.0333333
		0.0833333	0.0333333
		0.05	0.05
		0.0375	0.0583333
		0.0166667	0.05
		0.05	0.0333333
		0.0666667	0.025
		0.075	0.0583333
		0.108333	0.025
	4	0.0125	0.025
		0.05	0.025
		0.05	0.0375
		0.05	0.0875
		0.05	0.0375
		0	0.0125
		0.0625	0.0625
		0.1375	0.0125
		0.075	0
		0.0375	0.025
	t-v
		Exp 24.07.									Exp 26.07.
		GFP				CLASP2 GFP					GFP				CLASP2 GFP
		The catastrophe frequency	MT Growth rate	Duration on MT Growth Events		The catastrophe frequency	MT Growth rate	Duration on MT Growth Events			The catastrophe frequency	MT Growth rate	Duration on MT Growth Events		The catastrophe frequency	MT Growth rate	Duration on MT Growth Events
		sec-1	µm/sec	sec		sec-1	µm/sec	sec			sec-1	µm/sec	sec		sec-1	µm/sec	sec
		0.0229885	0.243678	43.5		0.009	0.369	105.5			0.058	0.235	17		0.0137	0.475	72.5
		0.0206	0.195	48.5		0.012	1.197	83			0.036	0.3545	27.5		0.01	0.166	96
		0.0204	0.153	49		0.013	0.309	76			0.012	0.177	77.5		0.018	0.351	54
		0.038	0.167	25.8		0.014	0.183	71			0.014	0.213	68		0.022	0.504	46.8
		0.014	0.16	67.66		0.0129	0.448	77			0.015	0.371	66
		0.0204	0.19	49		0.015	0.363	66			0.0235	0.462	42.4
						0.008	0.21	119			0.0167	0.212	59.66
											0.011	0.247	85
											0.0213	0.395	46.75
	mean	0.0227314	0.18478	47.2433		0.0119857	0.439857	85.3571			0.0230556	0.296278	54.4233		0.015925	0.374	67.325
		Exp 04.09									Exp 28.10
		GFP				CLASP2 GFP						GFP				CLASP2 GFP
		The catastrophe frequency	MT Growth rate	Duration on MT Growth Events		The catastrophe frequency	MT Growth rate	Duration on MT Growth Events				The catastrophe frequency	MT Growth rate	Duration on MT Growth Events		The catastrophe frequency	MT Growth rate	Duration on MT Growth Events
		sec-1	µm/sec	sec		sec-1	µm/sec	sec				sec-1	µm/sec	sec		sec-1	µm/sec	sec
		0.017	0.243	57.5		0.02	0.25	48				0.023	0.18	42.5		0.014	0.317	70.3
		0.016	0.489	62		0.019	0.627	51				0.012	0.346	78.5		0.0103	0.051	96.5
		0.014	0.323	67		0.0121	0.175	82.5				0.019	0.223	51.5		0.0132	0.118	75.66
		0.011	0.345	89.6		0.01	0.287	97.5				0.0222	0.335	45.142		0.0155	0.111	64.363
		0.01845	0.439	54.2		0.024	0.48	40.33				0.0196	0.255	50.875		0.02	0.126	50
		0.0215	0.376	46.5		0.01	0.252	91.2				0.018	0.288	55.4		0.0232	0.269	43
		0.0181	0.392	55		0.018	0.166	54				0.0164	0.318	60.666		0.0198	0.315	50.2857
		0.0192	0.548	52		0.02	0.23	48				0.0212	0.397	47
		0.0229	0.371	43.6		0.014	0.225	71				0.0208	0.218	48
						0.013	0.165	76.6
						0.0135	0.31	74
	mean	0.0175722	0.391778	58.6		0.0157818	0.287909	66.7391			mean	0.0191333	0.284444	53.287		0.0165714	0.186714	64.3012

## Sheet: Fig. 7
	a											b
												pAKT
																				pAKT/GAPDH
														WT	KO		WT	KO			WT	KO
												29.2 (1')		13993.1	4537.03		1	0.324235		29.2	100	27.8687
												14.3 (1')		9165.2	6644.66		1	0.724988		14.3	100	59.0538
												21.4 (1')		25740.9	20693.8		1	0.803927		21.4	100	72.4109
												6.5 (1')		25201.5	15468.1		1	0.613775		6.5	100	70.0256
												25.5 (1')		16105.5	13361.6		1	0.829629		25.5	100	94.14
												GAPDH		WT	KO		WT	KO		Mean	100	64.6998
												29.2 (1')		18253.8	21237.2		1	1.16344		SDEV		24.2021
												14.3 (1')		15156.3	18607		1	1.22767		SE		10.8235
												21.4 (1')		7460.47	8282.83		1	1.11023		n=5
												6.5 (30'')		11359.8	9956.85		1	0.8765
												25.5 (1')		6340.18	5587.42		1	0.881272
												pERK								pERK/GAPDH
														WT	KO		WT	KO			WT	KO
												29.2 (1')		37967.8	19532.2		1	0.514441		29.2	100	44.2173
												14.3 (1')		21644.9	22024.1		1	1.01752		14.3	100	82.882
												21.4 (1')		31174.4	20000.4		1	0.641567		21.4	100	59.5912
												6.5 (1')		19526.1	13332.2		1	0.682787		6.5	100	77.8993
												25.5 (1')		17133.7	15418.3		1	0.899881		25.5	100	102.112
												GAPDH								Mean	100	73.3403
														WT	KO		WT	KO		SDEV		22.2306
																				SE		9.94183
												29.2 (1')		18253.8	21237.2		1	1.16344		n=5
												14.3 (1')		15156.3	18607		1	1.22767
												21.4 (1')		15601.9	16797.2		1	1.07661
												6.5 (30'')		11359.8	9956.85		1	0.8765
												25.5 (1')		6340.18	5587.42		1	0.881272
												pTrkB								pTrkB/GAPDH
														WT	KO		WT	KO			WT	KO
												29.2 (1')		4223.91	1177.26		1	0.278712		29.2	100	23.9559
												14.3 (1')		13027	9962.68		1	0.764773		14.3	100	83.9059
												21.4 (1')		1015.86	56.607	(hard interp.)	1	0.0557232		21.4	100	5.17578
												6.5 (1')		5328.75	3451.15		1	0.647646		6.5	100	73.89
												25.5 (1')		10841.4	8261.45		1	0.762027		25.5	100	86.469
																				Mean	100	54.6793
																				SDEV		37.5112
												GAPDH								SE		16.7755
														WT	KO		WT	KO		n=5
												29.2 (1')		18253.8	21237.2		1	1.16344
												14.3 (1')		20420.7	18612.8		1	0.911465
												21.4 (1')		15601.9	16797.2		1	1.07661
												6.5 (1')		11359.8	9956.85		1	0.8765
												25.5 (1')		6340.18	5587.42		1	0.881272
	c
	Exp		BDNF		Av			GAPDH		Av	CT norm
	1	wt	25.72	25.54	25.63			18.54	18.58	18.56
		ko	25.87	25.53	25.7			18.82	18.86	18.84	-0.28
	2	wt	25.87	26.06	25.965			19.35	19.44	19.395
		ko	26.22	26.12	26.17			19.52	19.61	19.565	-0.17
	3	wt	23.61	23.59	23.6			18.45	18.46	18.455
		ko	24.77	24.71	24.74			19.15	19.18	19.165	-0.71
	4	wt	24.79	24.59	24.69			18.82	18.84	18.83
		ko	25.04	24.95	24.995			19.45	19.57	19.51	-0.68
			GAPDH CT normalization				Av		Exp	Ratio KO/WT				BDNF/GAPDH	in%
	1	wt	21.66	21.63	3.0178e-07	3.08121e-07	3.0495e-07		1	0.0735523				0.0735523	7.35523
		ko	25.59	25.25	1.9799e-08	2.50607e-08	2.24298e-08							0.082947	8.2947
	2	wt	22.22	22.34	2.04698e-07	1.88361e-07	1.96529e-07		2	0.082947				0.198221	19.8221
		ko	25.795	25.95	1.71764e-08	1.54266e-08	1.63015e-08							0.139297	13.9297
	3	wt	21.68	21.7	2.97625e-07	2.93528e-07	2.95576e-07		3	0.198221			Av	0.123504	12.3504
		ko	24.05	24	5.75743e-08	5.96046e-08	5.85895e-08						SDEV	0.0576545	5.76545
	4	wt	21.58	21.65	3.18987e-07	3.03879e-07	3.11433e-07		4	0.139297			SE	0.0288272	2.88272
		ko	24.675	24.27	3.73323e-08	4.94313e-08	4.33818e-08
	d
							Av		Exp	Ratio KO/WT				TrkB/GAPDH	in%
	Exp		TrkB					GAPDH
	1	wt	19.44	19.44	19.44			18.54	18.58	18.56
		ko	19.81	20.08	19.945			18.82	18.86	18.84	-0.28
	2	wt	21.05	20.97	21.01			19.35	19.44	19.395
		ko	21.15	21.19	21.17			19.52	19.61	19.565	-0.17
	3	wt	20.34	20.28	20.31			18.45	18.46	18.455
		ko	21.72	21.82	21.77			19.15	19.18	19.165	-0.71
	4	wt	21	21.01	21.005			18.82	18.84	18.83
		ko	22.04	22.05	22.045			19.45	19.57	19.51	-0.68
							Av		Exp	Ratio KO/WT				TrkB/GAPDH	in%
	1	wt	19.44	19.44	1.40597e-06	1.40597e-06	1.40597e-06		1	0.859344				0.859344	85.9344
		ko	19.53	19.8	1.32094e-06	1.09548e-06	1.20821e-06							1.00667	100.667
	2	wt	21.05	20.97	4.60594e-07	4.86857e-07	4.73725e-07		2	1.00667				0.604957	60.4957
		ko	20.98	21.02	4.83494e-07	4.70272e-07	4.76883e-07							0.779165	77.9165
	3	wt	20.34	20.28	7.53442e-07	7.85438e-07	7.6944e-07		3	0.604957			Av	0.812533	81.2533
		ko	21.01	21.06	4.73543e-07	4.57413e-07	4.65478e-07						SDEV	0.167411	16.7411
	4	wt	21	21.01	4.76837e-07	4.73543e-07	4.7519e-07		4	0.779165			SE	0.0837057	8.37057
		ko	21.36	21.37	3.71535e-07	3.68968e-07	3.70251e-07
	e											f
													pS6								pS6/GAPDH
															WT	KO
														25.2 (30'')	15771.8	15293.8		1	0.96969			WT	KO
														29.2 (1')	14061.6	380.899		1	0.0270879		29.2	100	2.32826
														14.3 (30'')	17636.5	12733.2		1	0.721981		14.3	100	58.8088
														21.4 (1')	30002	8367.7		1	0.278905		21.4	100	28.1286
														6.5 (1')	14205	9000.8		1	0.633636		6.5	100	72.2916
																					Media	100	40.3893
																					SDEV		31.39
																					SE		14.0381
													GAPDH								n=5
														25.2 (1')	15558.3	13119.9		1	0.843275
														29.2 (1')	18253.8	21237.2		1	1.16344
														14.3 (1')	15156.3	18607		1	1.22767
														21.4 (1')	20686.2	20511.1		1	0.991534
														6.5 (30'')	11359.8	9956.85		1	0.8765
	h
	WT_GFP H2O	7.05	18.04	24.05	31.3.16		WT_4exp			ATG5 KO_GFP H2O	7.05	18.04	24.05	31.3.16			KO_4Exp		Normalized to WT GFP Water
	10	8.25	8.25	7.42857	5.33333		7.31548	0.688498			6.3	7.375	8.22222	8.22222			7.52986	0.456003		n1	n2	n3	n4
	20	11	10.75	8.85714	9.44444		10.0129	0.514506			8.4	8.375	10.2222	14.1111			10.2771	1.3492		WT Water	KO Water	WT BDNF	KO BDNF
	30	16.125	15.5	10.7143	11.1111		13.3626	1.4225			8.5	8.5	9	12.4444			9.61111	0.951769		100	77.3827	105.081	160.194
	40	14.875	17.5	8.28571	12.3333		13.2485	1.96188			9.5	8.125	8.33333	13			9.73958	1.12813		100	57.0387	121.276	121.973
	50	14.5	15.875	9.71429	13.3333		13.3557	1.32025			8.4	7.75	6.44444	12.2222			8.70417	1.24117		100	76.5882	191.044	164.703
	60	11.625	14.5	10.2857	13.7778		12.5471	0.970074			7.9	7.875	6	9			7.69375	0.622526		100	68.9494	115.051	139.357
	70	9	14.5	8.57143	15.3333		11.8512	1.78016			7.8	6.75	6	7.44444			6.99861	0.397914	mean	100	69.9898	133.113	146.557
	80	7.75	15.375	8.57143	13.7778		11.3686	1.88798			7.1	8.625	4	9			7.18125	1.13722	SEM	0	4.71706	19.5961	9.88038
	90	6	13.5	6.57143	13.6667		9.93452	2.11014			6.4	8	3.33333	7.25			6.24583	1.02436
	100	6.75	15.125	7.57143	13.1111		10.6394	2.0569			5.9	6.875	3.11111	6			5.47153	0.816709
	110	6.875	12.75	5.85714	13.7778		9.81498	2.013			5.9	6.25	2.55556	5.28571			4.99782	0.838124
	120	5.5	11	5.28571	13.1111		8.72421	1.97152			4.5	5.5	2.77778	2.4			3.79444	0.72943
	130	4.5	11.625	5.71429	12.6667		8.62649	2.05797			4.9	5.875	3.22222	3			4.24931	0.68811
	140	5.5	8.875	4.71429	10.8889		7.49454	1.44728			4.7	4.5	3	2.5			3.675	0.545245
	150	4.625	10.375	4.57143	9		7.14286	1.49576			3.25	4.75	3.5	2.66667			3.54167	0.438986
	160	3.75	10.125	3.66667	8.22222		6.44097	1.62488			2.875	4	4.25	5			4.03125	0.440096
	170	2.5	10.25	4.5	6.88889		6.03472	1.66703			2.71429	5.66667	3.875	5			4.31399	0.648852
	180	3	8.71429	4.16667	7.25		5.78274	1.32609			3.57143	2.66667	3.5	4			3.43452	0.278747
	190	3.125	7	3.83333	5.375		4.83333	0.861503			3	3.83333	2.875	8.5			4.55208	1.33305
	200	2.75	4.85714	4.5	5		4.27679	0.519676			2.42857	4.2	3.14286	7.5			4.31786	1.12138
	210	3.875	4.85714	4.6	4.375		4.42679	0.208638			2.14286	5.2	4.71429	4			4.01429	0.670719
	220	2.625	5.16667	3	5.14286		3.98363	0.680489			2.57143	7.2	5.71429	7.5			5.74643	1.12803
	230	2.28571	5.8	4.33333	3.4		3.95476	0.743959			2.57143	6	3.5				4.02381	1.02381
	total # of intersections	156.786	252.27	145.314	226.321		195.173	26.1243		summe	121.325	143.892	111.294	156.047			133.139	10.2355
	%	100	100	100	100					%	77.3827	57.0387	76.5882	68.9494
	WT_BDNF	7.05	18.04.2016	24.05	31.3.16				KO_BDNF	7l.05	21.05.2015	24.05	31.3.16				KO_3Exp
	10	9.28571	7.33333	8.77778	8.625		8.50546	0.415444		8.5	7	5.22222	6.22222				6.73611	0.691429
	20	13.5714	14.5556	12.3333	15.125		13.8963	0.611877		14.875	13	8.55556	9.55556				11.4965	1.47454
	30	10.5714	17.1111	14.4444	17.125		14.813	1.54794		16.25	15.5556	9.88889	11.1111				13.2014	1.58582
	40	11.5714	20.4444	14.4444	15.5		15.4901	1.84831		14	18.7778	12.6667	12.6667				14.5278	1.45111
	50	11.1429	20.3333	16.5556	14.125		15.5392	1.94389		12	18.8889	11.3333	17				14.8056	1.85779
	60	10.2857	19.4444	15.5556	13.25		14.6339	1.93246		13	19.3333	12.8889	17.6667				15.7222	1.63959
	70	8.85714	18.3333	13.7778	16.375		14.3358	2.05073		10	17.1111	13.8889	18.4444				14.8611	1.88145
	80	8.28571	18.3333	13.7778	16.125		14.1305	2.15885		10.25	16.4444	14	21.4444				15.5347	2.34585
	90	7.85714	18.6667	11.6667	14.625		13.2039	2.28787		8.625	18	12.3333	21.6667				15.1562	2.90256
	100	7.42857	16.5556	10.7778	14.875		12.4092	2.0563		9.25	16	12.5556	23.8889				15.4236	3.14023
	110	7.28571	16.5556	10.1111	14.875		12.2068	2.13385		10.125	15.5556	14.2222	20.1111				15.0035	2.05756
	120	6	13.8889	10.25	13.125		10.816	1.78625		10	15.4444	13.4444	18.2222				14.2778	1.72997
	130	6.85714	13.4444	13	11.625		11.2316	1.50871		10.875	13.6667	14	15.8889				13.6076	1.03396
	140	6	12	13	10		10.25	1.54785		12.125	13.1111	9.77778	16				12.7535	1.28833
	150	5.57143	12.7778	12.25	9		9.8998	1.6671		10.75	12.4444	12.8889	16.3333				13.1042	1.17087
	160	5	9.33333	11.125	7.625		8.27083	1.30354		10	12.6667	10.7778	13.7778				11.8056	0.863497
	170	5.57143	11.25	12.2857	7.875		9.24554	1.54483		9.125	12.1111	10.4444	14				11.4201	1.05486
	180	3.85714	9.875	12.4286	7		8.29018	1.84739		11.25	11.5556	11.8889	11.3333				11.5069	0.142714
	190	4.28571	10.25	13.2857	8		8.95536	1.89619		12.4286	8.33333	7	10.4444				9.55159	1.19265
	200	3.66667	8.85714	11.6667	8.14286		8.08333	1.65704		10.3333	8.75	6.28571	7.625				8.24851	0.858259
	210	5.2	5.6	9.6	6		6.6	1.01325		9	7.28571	4.85714	4.85714				6.5	1.01099
	220	3.2	5.4	8	6.16667		5.69167	0.993626		10.6	9.16667	5.16667	3.8				7.18333	1.61041
	230	3.4	5.6	8.5	5.2		5.675	1.05623		7.8	7.5	5.25	3.33333				5.97083	1.04723
	summe	164.752	305.943	277.614	260.385		240.807	34.7597	summe	251.162	307.702	239.337	315.393				278.399	19.354
	%	105.081	121.276	191.044	115.051				%	160.194	121.973	164.703	139.357
	i
								j
								pS6	WT+H20	KO+H20	WT+BDNF	KO+BDNF							WT+H20	KO+H20	WT+BDNF	KO+BDNF	n
								5.06.16	12030.7	5511.85	11708.4	25411.2		100	45.8151	97.3211	211.221		100	48.3179	83.1414	185.559	1
								1.06.16	9583.82	4472.59	37826.5	17143.6		100	46.6681	394.692	178.881		100	56.7464	514.926	231.995	2
								24.01.17	10350.2	5852.78	25519.2	13666.5		100	56.5477	246.558	132.042		100	34.7626	182.103	107.912	3
																			0	11.0911	226.201	62.6921	SD
																				6.40345	130.597	36.1953	SEM
																			100	46.609	260.057	175.155	mean
								GAPDH	WT+H20	KO+H20	WT+BDNF	KO+BDNF
								5.06.16	19224.5	18228.7	22503.2	21883.2		100	94.82	117.055	113.83
								1.06.16	20922.1	17206.3	16036.8	16132		101	82.2398	76.6502	77.1054
								24.01.17	20493.9	33337.1	27747.7	25076.4		102	162.668	135.395	122.36
	l
	c-Fos quantification in BCZ after NOR			lower Threshold 100
	# of c-FOS-positive neurons			ROI area 20µm2
	animal/sections								mean	in %
	scan #	2	18	7	4	1	3					294/296	285/293	297/298	289/291	sd	mean
	BCZ 286 KO	10	23	15	13	14	14		14.8333	107.488		100	100	100	100	0	100
												107.49	66.92	73.81	84.62	8.8752	75.1167
	scan #	8	7	6	3	1
	BCZ 284 WT	12	8	7	6	36			13.8	100
	scan #	5	4	3	2	1	6
	BCZ 293 KO	12	12	22	14	14	15		14.8333	66.9173
	scan#	6	5	4	3	2	1
	BCZ_285_WT	21	25	25	19	23	20		22.1667	100
	scan#	6	4	2	1	3	5
	BCZ 297 WT	10	7	6	8	6	5		7	100
	scan#	7	6	4	3	2	1
	BCZ 298 KO	6	7	2	8	2	6		5.16667	73.8095
	scan#	6	5	4	3	2	1
	BCZ 289 WT	2	2	2	4	3	0		2.16667	100
	scan#	6	5	4	3	2	1
	BCZ 291 KO	0	2	2	2	5	0		1.83333	84.6154

## Sheet: Fig. S1
	a
	GAPDH	CX							ATG5	CX							KO (% of WT)
			WT		KO	WT/WT	KO/WT		low exposure		WT		KO	WT/WT		KO/WT	normalized with GAPDH	% of WT	mean	SD	SEM
		exp 24.5.17 BCZ68/69	18561350		18459066	1	0.994489			exp 24.5.17 BCZ68/69	5064296		492406	1		0.0972309	0.0977697	9.77697	8.40372	7.60587	4.39125
		exp 24.5.17 BCZ62/63	16940501			1				exp 24.5.17 BCZ62/63	4693782			1
		exp. 27.4.17 BCZ35/37	26006744		26181037	1	1.0067			exp. 27.4.17 BCZ35/37	33225472		5093953	1		0.153315	0.152294	15.2294
		exp. 18.05.17 BCZ40/41/43	14674510		14697409	1	1.00156			exp. 18.05.17 BCZ40/41/43	16065551		32950	1		0.00205097	0.00204778	0.204778
	b
		WT	(wt/flox/flox)	male																					mean
					20.01.2017	06.02.2017	13.02.2017	28.02.2017	25.03.17	06.04.2017	30.03.17	30.03.17	12.04.17	01.04.17	01.04.17	17.05.17	24.05.17	24.05.17	13.06.17	07.06.17	11.07.17
			Date	BCZ_26	BCZ_39	BCZ_54	BCZ_57	BCZ_63	BCZ74	BCZ94	BCZ_77	BCZ_80	BCZ_97	BCZ_89	BCZ_90	BCZ_103	BCZ_114	BCZ_115	BCZ_125	BCZ_121	BCZ_145
		0		1	1.78	1.57	1.51	2.92	1.58	1.53	2.62	2.55	1.13	2.16	2.49	2.87	1.73	1.63	1.33	1.49	1.25				1.85571
		2		1.3	3.52	1.77	2.36	3.96	1.79	3.07	3.43	3.37	1.24	2.98	3.08	4.41	3.17	3.01	2.19	1.57	3.45				2.745
		6		3.1	4.33	2.57	4.63	6.09	2.34	4.03	4.47	4.48	2.18	4.61	4.83	6.42	3.9	3.71	4.18	3.84	4.11				4.12464
		8		4.3	6.74	4.76	5.48	7.2	4.21	5.76	4.85		2.78	5.58	5.88	7.29		4.87	5.06	5.61	5.41				5.29192
		12		6.29	7.48	5.68	5.29	8.13	4.97	6.51	5.61		5.59	6.64	6.87	8.08		5.59	6.97	7.65	5.62				6.5032
		16		6.86	8.67	6.92	7	8.95	6.34	7.51	6.21		6.04	7.25	7.37	9.46		6.4	7.15	8.52	5.9				7.254
		20		8.07	9.72	7.11	7.38	12.72	6.44	8.81	9.85		7.59	10.55	10.3	13.96		8.65	8.85		7.45				9.22125
		22		9.02	14	9.64	9.85	14.69	9.32	12.46	11.35		7.77	11.99	11.43	13.54		11.66	10.26		11.6				11.0488
		26		12.13	16.12	10.98	11.12	18.98	10.64	14.17	15.18		11.61	16.35	14.63	19.5		12.96	14.58		13.06				13.8452
		30		13.15	21.03	15.92	16.16	20.07	14.84	17.57	16.38		12.92	17.33	15.86	20.3		15.07	16.61		15.88				15.8917
		32		15.1	21.28	17.09	17.81	22.12	16.48	18.29	18.4		16.43	19.14	18.5	21.26		16.52	17.79		17.3				17.3043
		36		16.01	22.28	19.58	19.11	21.43	19.41	19.49	18.39		17.43	18.9	19	21.82		18.03	17.73		18.73				18.0009
		40		16.94	22.64	19.67	18.78	22.7	19.42	20.24	19.56		19.3	19.85	19.77	22.62		18.79	18.39		19.08				18.6335
		42		16.66	24.31	20.52	20	23.34	20.81	21.21	19.88		19.8	20.3	20.43	23.3		20.16	18.68		20.2				19.2583
		46		18.05	24.23	20.83	20.7	23.86	20.92	21.24	21.5		20.68	21.2		23.69		20.52	19.37						19.6986
		50		18.69	24.47	21.27	21.18	24.36	22.13	21.85	20.99		20.05	21.08		23.86		20.7	19.56						20.13
		52		19.99	25.06	21.4	20.89	24.67	22.18	22.48	21.25		21.17	21.45		24.4		20.77	20.22						20.561
		56		20.37	24.56	21.98	21.71	25.46	23.03	22.96	21.33		20.78	21.24		24.59		21.32	19.95						20.825
		60		21.96	24.86	21.03	22.03	25.5	23.05	22.78			21.87	21.99		25.34		21.98							21.2789
		62		21.2	25.68	21.89	22.17	25.48	23.29	23.11			21.88	21.77		25.58		22.02							21.5135
		66		21.19	25.02	21.79	22.3	25.6	23.51				22.61	22.48		26.35		22.03							21.6606
		70		21.5	26.34	21.8	22.3	26.03	24.19				22.13			26.34		22.2							22.0071
		72		21.36	25.67	22.39	22.79		23.56				22.55					22.36							21.4317
		76		21.45	26.31	22.19	22.86		24.25				23.23					22.6							22.14
		80		21.62	26.41		22.76						23.29					22.03							21.855
		82		21.79	26.92								23.37												21.6733
		86		22.41																					21.52
		88		22.14																					21.68
		92		23.13																					22.165
		94		22.58
		98		22.6
		KO																							mean
			male		20.01.2017	06.02.2017	13.02.2017	25.03.17	25.03.17	06.04.2017	30.03.17		01.04.17	17.05.17	24.05.17	9.07.17	9.07.17	11.09.17
				BCZ_29	BCZ_38	BCZ_53	BCZ_58	BCZ71	BCZ72	BCZ_95	BCZ_79	BCZ_98	BCZ_88	BCZ_104	BCZ_113	BCZ_138	BCZ_139	BCZ_144
		0		1.1	1.12	1.56	1.16	1.36	1.37	1.54	2.59	1.15	2.36	2.69	1.62	1.36	1.52	1.07							1.60045
		2		1.5	2.8	1.81	1.58	1.5	1.46	3.04	3.33	1.16	3.2	4.2	2.64	1.92	1.9	2.67							2.44455
		6		3.4	3.58	2.61	2.85	1.93	1.93	3.84	4.31	1.67	4.81	5.78	3.24	3.97	4.13	3.38							3.60545
		8		4.4	5.6	4.82	3.5	3.47	3.53	5.36	4.6	2.22	5.8	6.68	4.4	4.66	4.8	4.6							4.68864
		12		6.13	6.29	5.41	5.29	4.2	4.26	6.16	5.08	4.31	6.55	6.85	4.99	5.74	6.02	4.65							5.61682
		16		6.57	7.02	5.9	5.27	5.29	5.23	7.51	5.31	5	6.98	8.18	5.53	5.95	6.04	4.68							6.15409
		20		8.03	7.92	6.03	6.25	5.44	5.46	8.51	8.2	6.37	9.98	11.56	6.97	7.87	8.22	5.18							7.62455
		22		9.3	11.4	8.94	7.57	7.83	7.62	12.5	9.57	6.36	11.99	11.72	9.63	9.55	10.01	8.61							9.56045
		26		12.12	13.36	10.31	10.97	8.94	8.83	13.99	12.45	8.8	11.34	15.9	10.98	13.71	14.27	9.83							11.6995
		30		13.19	17.46	15.01	12.4	12.37	12.13	17.16	12.4	10.04	15.55	16.46	13.97	14.59	15.49	12.66							13.7705
		32		13.91	17.74	16.13	14.29	13.91	13.51	17.29	14.24	12.85	16.51	17.5	15.28	16.66	16.77	13.33							14.8895
		36		15.13	18.33	18.49	14.33	16.76	15.91	17.69	13.52	13.64	18.28	17.45	16.84	17.2	17.05	15.03							15.7486
		40		15.63	18.21	18.17	14.87	16.62	15.69	17.76	13.3	14.84	17.97	17.34	16.56	18.29	17.42	15.15							15.9768
		42		15.92	19.5	19.2	15.14	18.19	16.49	18.27	13.05	15.52	18.47	17.52	17.75	18.15	17.38	16.03							16.5705
		46		16.82	19.75	19.39	16.04	17.9	16.41	18.31	14.86	16.45	18.37	18.06	17.99	18.83	18.18								16.929
		50		17.41	20.2	19.89	15.81	18.59	17.07	19.19	15.92	16.71	19.09	18.68	17.94										17.4139
		52		18.43	20.58	19.56	16.68	18.62	17.17	19.14	16.6	17.47	19.26	18.34	18.03										17.6056
		56		18.82	20.2	20.37	17.16	19.26	17.61	19.66	15.49	17.47	19.73	18.71	18.37										17.8094
		60		20.05	20.5	19.72	17.25	19.32	17.69	19.21		17.88	19.57	19.06	18.44										18.1765
		62		19.66	20.84	20.01	17.48	19.65	18.32	20		18.13	20.18	18.76	19.03										18.3365
		66		20.07	20.55	20.25	17.77	19.79	18.42			19.08	20.25	20.2	18.71										18.5175
		70		20.2	20.69	20.47	18.1	20.45	18.02			19.14	18.03	20	19.34										18.585
		72		20.81	20.42	20.63	18.32	20	17.45			19.96			18.8										18.4885
		76		20.87	20.36	20.64	18.71	21.12	18.03			19.8													19.066
		80		21.13	20.03							20.13													18.805
		82		21.74	19.64							20.03													19.735
		86		21.61
		88		21.55
		92		21.63
		94		21.19
	c,d
	LC3-I		LC3-II		αTUB		KO (normalized to WT in %)				KO % of αTUB
	KO	WT	KO	WT	KO	WT	αTUB	LC3-II	LC3-I		LC3-I KO	LC3-II KO	WT
	11662.3	6425.34	6213.17	8202.19	20392.9	16901.5	120.657	75.7501	181.504		150.43	62.7813	100
	10063.3	6634.99	4857.51	14301.8	17610.8	19268.2	91.3984	33.9644	151.669		165.943	37.1608	100
	23092.5	18348.7	10559.3	22881.1	15339.8	15575.1	98.489	46.1485	125.853		127.784	46.8565	100
	8973.75	10521.7	8439.24	13881.8	15278	13102.6	116.603	60.7936	85.2879		73.1438	52.1373	100
	29529.4	20087.8	11684.1	20265.9	19380	17781.1	108.992	57.654	147.001		134.874	52.8974	100
	27909.4	22196.3	13080.3	23252.6	33170.9	31483.9	105.358	56.253	125.739		119.344	53.3921	100
	e
	f
	p62- BCZ CX quantification
	p62		GAPDH
	KO	WT	KO	WT	KO (normalized to WT in %)		KO % of GAPDH	WT
	16908.5	171.385	16235.9	12988.8	124.999	9865.78	7892.67	100
	17023.9	430.991	17774.5	11709.2	151.799	3949.95	2602.09	100
	13203.3	162.435	10180	12017.2	84.7116	8128.34	9595.31	100
						neab	6696.69	100
	g
	h
	ATG5
										ATG5/GAPDH
			WT	KO		WT	KO			WT	KO
		29.2	8656.95	48.485		1	0.0056007			1	0.00812751
		14.3	13698.4	44.364		1	0.00323862			1	0.0035532
		21.4 (1')	18510.2	0		1	0			1	0
		6.5	15885.4	0		1	0			1	0
		25.5	27727.1	570.627		1	0.0205801			1	0.0233527
									Media		0.00700669
	GAPDH		WT	KO					SD		0.00972835
		29.2	16413	11310.2		1	0.689104		SE		0.00435065
		14.3	20420.7	18612.8		1	0.911465		n=5
		21.4 (1')	20686.2	20511.1		1	0.991534
		6.5	11359.8	9956.85		1	0.8765
		25.5	6340.18	5587.42		1	0.881272
	j
		ATG16L1	WT	KO	Sample normalization			GAPDH normalization
		13.2.17	10803.9	111.95	1	0.010362		1	0.0164075
		1.3.17	17706.9	2452.28	1	0.138493		1	0.116179
		31.3.17	43497.3	7469.91	1	0.171733		1	0.216692
		24.5.17	16940.9	463.849	1	0.0273804		1	0.0242622
							Average	1	0.0933852
							SDEV		0.0938574
							SE		0.0469287
							n=4
		GAPDH	WT	KO
		13.2.17	14565.2	9198.51	1	0.631539
		1.3.17	9012.63	10743.6	1	1.19206
		31.3.17	17994	14260.7	1	0.792522
		24.5.17	13590.5	15337.1	1	1.12852

## Sheet: Fig. S2
	a
	t	Survival KO	t	Survival WT	t	SurvivalHET
	0	100	0	100	0	100
	1	100	1	100	1	100
	2	100	2	100	2	100
	3	100	3	100	3	100
	4	100	4	100	4	100
	5	100	5	100	5	100
	6	100	6	100	6	100
	7	100	7	100	7	100
	8	100	8	100	8	100
	9	100	9	100	9	100
	10	100	10	100	10	100
	11	100	11	100	11	100
	12	100	12	100	12	100
	13	100	13	100	13	100
	14	100	14	100	14	100
	15	100	15	100	15	100
	16	100	16	100	16	100
	17	100	17	100	17	100
	18	100	18	100	18	100
	19	100	19	100	19	100
	20	100	20	100	20	100
	21	100	21	100	21	100
	22	100	22	100	22	100
	23	100	23	100	23	100
	24	100	24	100	24	100
	25	100	25	100	25	100
	26	100	26	100	26	100
	27	100	27	100	27	100
	28	100	28	100	28	100
	29	100	29	100	29	100
	30	100	30	100	30	100
	31	100	31	100	31	100
	32	100	32	100	32	100
	33	100	33	100	33	100
	34	100	34	100	34	100
	35	100	35	100	35	100
	36	100	36	100	36	100
	37	100	37	100	37	100
	38	100	38	100	38	100
	39	100	39	100	39	100
	40	100	40	100	40	100
	41	100	41	100	41	100
	42	100	42	100	42	100
	43	100	43	100	43	100
	44	100	44	100	44	100
	45	100	45	100	45	100
	46	100	46	100	46	100
	47	100	47	100	47	100
	48	100	48	100	48	100
	49	100	49	100	49	100
	50	100	50	100	50	100
	51	100	51	100	51	100
	52	100	52	100	52	100
	53	100	53	100	53	100
	54	100	54	100	54	100
	55	100	55	100	55	100
	56	100	56	100	56	100
	57	100	57	100	57	100
	58	100	58	100	58	100
	59	100	59	100	59	100
	60	100	60	100	60	100
	61	100	61	100	61	100
	62	100	62	100	62	100
	63	100	63	100	63	100
	64	100	64	100	64	100
	65	100	65	100	65	100
	66	100	66	100	66	100
	67	100	67	100	67	100
	68	100	68	100	68	100
	69	100	69	100	69	100
	70	100	70	100	70	100
	71	100	71	100	71	100
	72	100	72	100	72	100
	73	100	73	100	73	100
	74	100	74	100	74	100
	75	100	75	100	75	100
	76	100	76	100	76	100
	77	100	77	100	77	100
	78	100	78	100	78	100
	79	100	79	100	79	100
	80	100	80	100	80	100
	81	100	81	100	81	100
	82	100	82	100	82	100
	83	100	83	100	83	100
	84	100	84	100	84	100
	85	100	85	100	85	100
	86	100	86	100	86	100
	87	100	87	100	87	100
	88	100	88	100	88	100
	89	100	89	100	89	100
	90	100	90	100	90	100
	91	100	91	100	91	100
	92	75	92	100	92	100
	93	50	93	100	93	100
	94	50	94	100	94	100
	95	50	95	100	95	100
	96	50	96	100	96	100
	97	25	97	100	97	100
	98	25	98	100	98	100
	99	25	99	100	99	100
	100	25	100	100	100	100
	101	25	101	100	101	100
	102	25	102	100	102	100
	103	25	103	100	103	100
	104	25	104	100	104	100
	105	25	105	100	105	100
	106	25	106	100	106	100
	107	25	107	100	107	100
	108	25	108	100	108	100
	109	0	109	100	109	100
	110	0	110	100	110	100
	e
	WT										KO
	Klasse	Häufigkeit	Häufigkeit	Häufigkeit	Häufigkeit	Mean	SD	Klasse	Häufigkeit	Häufigkeit	Häufigkeit	Häufigkeit	Mean	SD
	[0-0.99]	0	0	0	0	0	0	0-0.99	1	0	1	2	1	0.816497
	[1-1.99]	8	49	23	13	23.25	18.2643	1-1.99	48	20	47	12	38.3333	18.482
	[2-2.99]	14	29	13	5	15.25	10.0125	2-2.99	43	46	42	57	43.6667	6.87992
	[3-3.99]	3	9	7	3	5.5	3	3-3.99	20	40	23	31	27.6667	8.96289
	[4-4.99]	4	7	0	1	3	3.16228	4-4.99	4	12	13	14	9.66667	4.57347
	[5-5.99]	1	3	0	1	1.25	1.25831	5-5.99	3	7	2	5	4	2.21736
	[6-6.99]	1	0	1	0	0.5	0.57735	6-6.99	0	1	0	1	0.333333	0.57735
	[7-7.99]	0	1	0	0	0.25	0.5	7-7.99	0	0	0	0	0	0
	[8-8.99]	0	0	0	0	0	0	8-8.99	0	0	0	0	0	0
	und größer	0	0	0	0	0	0	und größer	0	0	0	1	0	0.5
	g
	10µm	Tot n° of Spines (all-F)	Tot n° of Spine (all+filo)	Tot n° of Spines (all-F)	Tot n° of Spine (all+filo)			WT	KO
		WT		KO				1.14	1.87
	exp 6.5.16	0.7	0.9	3.1	3.4			2.38	2.27
		0.3	0.6	1.4	1.7			3.06	2.14
		0.7	1.1	1.9	2.2			2.85	2.66
		1.3	1.5	1.4	1.7		mean	2.3575	2.235
		1.1	1.4	1.6	1.8
		0.9	1.2	1.5	2.1
		0.9	1.5	1.9	2.6
		2	2	1.5	1.9
		2.3	2.6	2.8	2.8
		1.2	1.7	1.6	1.7
	exp 14.3.16 (31.3.16)	3.1	3.1	2.5	2.7
		2.4	2.8	1.6	1.9
		2.6	3.1	1.3	1.3
		1.8	2.1	2.5	2.6
		2.1	2.9	2	2.5
		2.6	2.6	2.6	3.3
		1.8	3.2	1.6	1.9
		2.4	3.2	2.8	3
		2.5	3.1	2.1	2.5
		2.5	2.8	3.7	3.8
	exp 31.3.16 (S2)	1.7	1.8	2.3	2.5
		3	3.1	1.6	2.6
		1.8	2.2	2.2	2.7
		3.7	4.9	1.6	1.6
		4.5	4.6	3.1	3.9
		1.9	2	2.3	2.4
		2.1	2.3	2.2	2.4
		3.3	3.5	2.4	3.2
		3.8	4.4	1.4	2.1
		4.8	5.3	2.3	2.4
	exp_ (7.5.16)	2.6	2.8	2.3	2.3
		2.9	3.3	1.5	1.6
		3	3.2	3.9	4.3
		3.8	3.8	2.9	3.1
		3.2	3.5	2.7	3
		3.3	3.3	1.5	1.7
		2.4	2.6	2.3	2.6
		2.8	3	3.2	3.4
		2.2	2.2	2.7	2.7
		2.3	2.3	3.6	3.6
	h														i
															FIP200				GAPDH normalization
															1	11166.7		1	1
															2	9942.92		0.890408	0.863723			Av	SDEV	SE
															3	13726.3		1.22922	1.33604		Scr	1.06659	0.2431	0.140354
															4	5680.49		0.508699	0.571969		FIP200KD	0.52666	0.196367	0.113373
															5	2480.93		0.222172	0.311599
															6	6437.49		0.57649	0.696413
															GAPDH
															1	43035		1
															2	44364.6		1.0309
															3	39594.1		0.920044
															4	38274.6		0.889383
															5	30684.2		0.713007
															6	35624.3		0.827799
	j									k
		Mean G.V/Area µm2
		WT	KO			WT	KO
	12.1.18	4412.22	2203.87			1	0.499492
	13.2.18	2753.74	2653.13			1	0.963463
	7.2.18	791.042	679.418			1	0.85889
					Av	1	0.773948
					SDEV	0	0.243369
	SDEV	2400.05	1650.18		SE		0.140509
	N	8	10
	SDEV	1723.47	1107.51
	N	10	10
	SDEV	331.351	204.08
	N	10	8
	m
		LC3 Peptide	Scr Peptide
	# of cells	46	42
		10.5263	7.14286
		12.5	0
		9.09091	11.1111
		18.1818	0
		15.3846	14.2857
		15.3846	0
		9.52381	16.6667
		25	14.2857
		22.2222	0
		16.2162	8
		5.12821	3.0303
		3.63636	16.6667
		2.7027	5.55556
		2.5	5.40541
		7.8125	9.52381
		14.5833	4
		4.34783	3.7037
		8.69565	3.0303
		2.12766	5.12821
		2.5641	2.63158
		5.76923	0
		0	3.50877
		3.27869	1.75439
		6.97674	2.17391
		2.32558	0
		12.2807	0
		7.22892	3.44828
		5.45455	0
		8.69565	0
		3.7037	2.17391
		2.38095	0
		5.35714	10
		5.45455	0.735294
		6.84932	2.05479
		3.50877	3.47826
		6.25	3.30579
		4.34783	1
		1.40845	1.11111
		2.27273	0.826446
		1.93548	2.12766
		2.23881	2.89855
		4.65116	2.51572
		5
		0.826446
		4.44444
		1.44928
	n									o
										scr		LC3 (total)			siRNA LC3b		LC3 (total)
										9133.19	LC3i	25228.1		1	3719.02	LC3i	7648.78
										16094.9	LC3ii	34235.7			3929.76	LC3ii	18487.1
										10686.5	LC3i	30908		2	5556.87	LC3i	31495
										23549.2	LC3ii	37989			12930.2	LC3ii	16099.3
										10252.9	LC3i			3	11113.9	LC3i
										20655.1	LC3ii				20381.1	LC3ii
										11225.9	LC3i			4	4548.2	LC3i
										26763.1	LC3ii				11551.1	LC3ii
												scr/αTUB					siRNA/αTUB
										14491.4	Tub-1alpha	1.7409	0.850868	1	13653.8	Tub-1alpha	0.560195	0.273796
										15280.9		2.24043	1.09502	2	16857.6		1.09666	0.535995
										14797.2		2.08877	1.02089	3	19352		1.62748	0.795435
										17970.2		2.114	1.03322	4	21032.2		0.765458	0.374119

## Sheet: Fig. S3
	a
	p62		p62								p62/GAPDH
			WT	KO							WT	KO
	25.2	(30'')	147.849	8035.33		1	54.3482			25.2	1	64.4489
	29.2	(1')	1378.13	8973		1	6.51098			29.2	1	5.59634
	14.3	(5'')	618.527	11687.9		1	18.8964			14.3	1	21.287
	21.4	(10')	3305.86	23232.6		1	7.0277			21.4	1	6.5276
	10.5.17		182.263	18912		1	103.762			10.5.17	1	85.2367
	GAPDH		GAPDH
			WT	KO
	25.2	(1´)	15558.3	13119.9		1	0.843275
	29.2	(2')	18253.8	21237.2		1	1.16344
	14.3	(30'')	17673.9	15689.1		1	0.887697
	21.4 (1')		15601.9	16797.2		1	1.07661
	10.5.17		28511.1	34707.7		1	1.21734
	b
				Sample normalization			p62/GAPDH
	p62	WT	KO				WT	KO
	13.2.17	26.121	2212.1	1	84.6868		1	139.749
	1.3.17	22.121	5708.18	1	258.043		1	228.149
	31.3.17	117.778	15394.8	1	130.71		1	109.861
	24.5.17	143.192	11040.1	1	77.1003		1	72.5296
	GAPDH	WT	KO
	13.2.17	15331.4	9290.68	1	0.605991
	1.3.17	17811.3	20145.1	1	1.13103
	31.3.17	26894.9	31999	1	1.18978
	24.5.17	17787.8	18908.8	1	1.06302
	d
		WT SOMA									KO SOMA
		17.2.17			28.4.17			5.10.17			17.2.17			28.4.17				5.10.17
		N° puncta	Area	puncta/µm2	N° puncta	Area	puncta/µm2	N° puncta	Area		N° puncta	Area	puncta/µm2	N° puncta	Area	puncta/µm2	N° puncta	Area	puncta/µm2
	1	0	31.587	0	0	73.982	0	0	72.664	0	7	88.086	0.0794678	5	91.406	0.054701	7	92.762	0.0754619
	2	0	96.45	0	0	60.091	0	0	120.682	0	3	63.078	0.0475602	2	86.981	0.0229935	0	74.737	0
	3	0	52.907	0	0	104.347	0	0	64.204	0	2	78.552	0.0254608	0	136.04	0	1	55.691	0.0179562
	4	0	70.379	0	0	125.444	0	0	90.541	0	14	204.581	0.0684326	0	75.736	0	6	100.606	0.0596386
	5	0	71.995	0	0	69.03	0	0	43.225	0	0	63.546	0	12	177.777	0.0675003	2	108.928	0.0183608
	6	0	69.295	0	0	97.609	0	0	111.319	0	4	85.843	0.0465967	14	196.416	0.0712773	5	71.251	0.0701745
	7	0	71.474	0	0	179.785	0	0	72.271	0	4	105.133	0.038047	4	158.487	0.0252387	2	60.017	0.0333239
	8	0	72.951	0	0	101.254	0	0	91.104	0	1	72.973	0.0137037	6	141.854	0.042297	6	104.698	0.0573077
	9	0	50.643	0	0	68.349	0	0	37.22	0	7	77.426	0.0904089	10	126.56	0.0790139	9	92.784	0.0969995
	10	0	84.387	0	0	86.789	0	0	59.241	0	5	64.906	0.0770345	6	67.223	0.0892552	13	157.02	0.082792
	Average			0			0			0			0.0486712			0.0452277			0.0512015
	SD			0			0			0			0.0285205			0.032211			0.0321064
													0.048	0.045	0.051
													0	0	0		1.00848e-05
		WT AXON									KO AXON
		17.2.17			28.4.17				5.10.17		17.2.17			28.4.17				5.10.17
		N° puncta	Area	puncta/µm2	N° puncta	Area	puncta/µm2	N° puncta	Area		N° puncta	Area spheroid	puncta/µm2	N° puncta	Area spheroid	puncta/µm2	N° puncta	Area	puncta/µm2
	1	0	0	0	0	0	0	0	0	0	0	0	0	0	0	0	0	0
	2	0	0	0	0	0	0	0	0	0	0	1.732	0	0	2.572	0	0	0
	3	0	0	0	0	0	0	0	0	0	0	5.548	0	0	3.794	0	0	6.558
	4	0	0	0	0	0	0	0	0	0	0	0	0	0	1.807	0	0	4.251
	5	0	0	0	0	0	0	0	0	0	0	0	0	0	0	0	0	3.741
	6	0	0	0	0	0	0	0	0	0	0	4.772	0	0	2.328	0	0	4.209
	7	0	0	0	0	0	0	0	0	0	0	4.113	0	0	4.626	0	0	3.78
	8	0	0	0	0	0	0	0	0	0	0	0	0	0	0	0	0	3.815
	9	0	0	0	0	0	0	0	0	0	0	0	0	0	3.688	0	0	2.636
	10	0	0	0	0	0	0	0	0	0	0	0	0	0	1.945	0	0	2.87
	Average			0			0			0			0			0		0
	SD			0			0			0			0			0		0
	i,k,m,o																			g
	Analysis		WT	KO			WT	KO			WT	KO			WT	KO
	m.g.v./µm2		ATG9		in %		WIPI2		in %		ATG13		in %		FIP200		in %
		15.8.19	4314.07	3510.96	100	81.3838	4120.98	2903.25	100	70.4504	4678.48	3027.73	100	64.7161
		16.5.19	5450.63	3224.07	100	59.1505	5342.06	4180.63	100	78.2588	2985.97	4148.05	100	138.918	1713.95	1501.55	100	87.6077
		12.9.19 S2	6095.75	5020.26	100	82.3567	2853.43	2549.47	100	89.3476	3617.36	3314.55	100	91.6289	1042.5	1222.1	100	117.227
		12.9.19 S1													1710.8	1175.02	100	68.6822
				mean	100	74.297			100	79.3522			100	98.421			100	91.1724
	p
	Exp date	160217	240217	260117	mean	sd	sem	160217	240217	26012017	mean	sd	sem
	0	WT	WT	WT				KO	KO	KO
	1	0.998421	0.998821	0.986578	0.994606	0.00695599	0.00401604	0.991722	1.00489	0.994115	0.996908	0.00701351	0.00404925
	2	0.998497	0.9898	0.99492	0.994405	0.00437133	0.00252379	0.99215	0.997552	0.992438	0.994047	0.00303899	0.00175456
	3	0.99609	0.99526	0.988085	0.993145	0.00440171	0.00254133	0.99509	0.995045	0.995781	0.995305	0.000412801	0.000238331
	4	0.997227	0.994428	0.988528	0.993394	0.00444043	0.00256368	0.994024	0.991	0.990717	0.991913	0.00183326	0.00105843
	5	0.993768	1.0005	0.986651	0.993638	0.00692322	0.00399712	0.997702	0.990935	0.994468	0.994368	0.00338453	0.00195406
	6	0.992165	0.994156	0.989341	0.991888	0.00241943	0.00139686	0.990372	1.00076	0.993438	0.994858	0.00533887	0.0030824
	7	0.993586	0.999472	0.984605	0.992555	0.00748694	0.00432259	0.992775	0.997298	0.99058	0.993551	0.00342555	0.00197774
	8	0.994398	0.995289	1.002	0.997228	0.00415278	0.00239761	0.999098	0.999743	0.99407	0.997637	0.00310604	0.00179327
	9	1.03585	1.03228	1.0793	1.04914	0.0261757	0.0151125	1.04707	1.02278	1.05439	1.04141	0.0165501	0.00955522
	10	1.13108	1.13639	1.21776	1.16175	0.0485848	0.0280505	1.17049	1.08995	1.17808	1.14617	0.0488435	0.0281998
	11	1.21557	1.22756	1.34389	1.26234	0.0708813	0.0409233	1.27796	1.15105	1.27128	1.23343	0.0714176	0.041233
	12	1.28582	1.30608	1.46132	1.35107	0.0960152	0.0554344	1.37346	1.22791	1.34791	1.31643	0.0777173	0.0448701
	13	1.35044	1.36336	1.54743	1.42041	0.110193	0.0636197	1.43448	1.2901	1.4217	1.38209	0.0799223	0.0461432
	14	1.36929	1.35372	1.61087	1.44462	0.144182	0.0832437	1.44253	1.31824	1.4707	1.41049	0.0811225	0.0468361
	15	1.36507	1.35165	1.62407	1.44693	0.153553	0.0886539	1.43289	1.31412	1.47767	1.40823	0.0845167	0.0487957
	16	1.35784	1.33789	1.61716	1.43763	0.155799	0.0899509	1.42314	1.301	1.48109	1.40174	0.0919276	0.0530744
	17	1.32767	1.31948	1.6001	1.41575	0.159705	0.0922055	1.40882	1.29287	1.4775	1.39306	0.0933178	0.053877
	18	1.31785	1.30345	1.59052	1.40394	0.161741	0.0933812	1.39421	1.28584	1.46321	1.38109	0.0894121	0.0516221
	19	1.30746	1.29106	1.57345	1.39066	0.158518	0.0915205	1.38184	1.27379	1.45442	1.37002	0.0908942	0.0524778
	20	1.29918	1.2819	1.56028	1.38045	0.155977	0.0900531	1.37113	1.26389	1.43813	1.35772	0.0878893	0.0507429
	21	1.28807	1.27034	1.54309	1.36717	0.152614	0.0881118	1.3547	1.24832	1.44256	1.34853	0.0972674	0.0561574
	22	1.27872	1.25547	1.53226	1.35548	0.153535	0.0886437	1.34688	1.2366	1.4407	1.34139	0.102165	0.0589848
	23	1.26861	1.24594	1.52575	1.34677	0.155417	0.0897302	1.33537	1.23186	1.42853	1.33192	0.0983781	0.0567986
	24	1.25492	1.24661	1.51228	1.33793	0.151043	0.0872047	1.32678	1.21499	1.41665	1.31948	0.101027	0.0583277
	25	1.24862	1.23193	1.50287	1.3278	0.151843	0.0876665	1.31632	1.21003	1.41119	1.31251	0.100635	0.0581016
	26	1.23879	1.22975	1.4998	1.32278	0.153368	0.088547	1.30737	1.21387	1.39817	1.30647	0.0921536	0.0532049
	27	1.24257	1.23744	1.49607	1.32536	0.147859	0.0853666	1.29419	1.20656	1.38734	1.29603	0.0904033	0.0521944
	28	1.23588	1.22857	1.4897	1.31805	0.148698	0.0858507	1.28943	1.20442	1.37297	1.28894	0.0842737	0.0486554
	29	1.2316	1.22198	1.48252	1.31203	0.147726	0.0852897	1.27921	1.19876	1.36941	1.28246	0.0853759	0.0492918
	30	1.22161	1.20334	1.47136	1.29877	0.149745	0.0864552	1.27021	1.1961	1.36218	1.27616	0.083201	0.0480361
	31	1.2196	1.19071	1.46942	1.29324	0.153258	0.0884834	1.26073	1.18773	1.35661	1.26836	0.0846984	0.0489007
	32	1.21163	1.17986	1.46709	1.2862	0.157467	0.0909135	1.26443	1.18353	1.35495	1.26764	0.0857539	0.04951
	33	1.20956	1.16915	1.46736	1.28202	0.161771	0.0933983	1.25954	1.17999	1.34875	1.26276	0.084426	0.0487434
	34	1.20386	1.18187	1.46726	1.28433	0.158803	0.091685	1.24779	1.17805	1.33663	1.25416	0.0794818	0.0458889
	35	1.20461	1.17839	1.45886	1.28062	0.154912	0.0894384	1.24605	1.17194	1.32787	1.24862	0.0779926	0.0450291
	36	1.20139	1.16453	1.44986	1.27193	0.155194	0.0896013	1.24262	1.16693	1.32308	1.24421	0.0780897	0.0450851
	37	1.19469	1.16206	1.4427	1.26648	0.153477	0.0886098	1.23592	1.16423	1.31082	1.23699	0.0732987	0.042319
	38	1.18861	1.16542	1.43656	1.26353	0.150299	0.0867751	1.2294	1.15455	1.31111	1.23169	0.0783081	0.0452112
	39	1.18595	1.15278	1.43299	1.25724	0.153103	0.0883938	1.22073	1.14897	1.30966	1.22645	0.0805008	0.0464772
	40	1.17974	1.15188	1.43079	1.25414	0.153621	0.0886934	1.21629	1.14732	1.30496	1.22285	0.0790245	0.0456248
	41	1.17347	1.15524	1.42042	1.24971	0.148122	0.085518	1.20926	1.143	1.30496	1.21907	0.0814238	0.04701
	42	1.17953	1.15167	1.41691	1.24937	0.14576	0.0841547	1.21575	1.14307	1.30826	1.22236	0.0827913	0.0477996
	43	1.16921	1.14974	1.41324	1.24406	0.146837	0.0847762	1.21	1.13809	1.30522	1.21777	0.0838357	0.0484026
	44	1.16208	1.14215	1.40904	1.23776	0.148672	0.085836	1.20669	1.13085	1.30258	1.21337	0.0860577	0.0496854
	45	1.16206	1.13038	1.40383	1.23209	0.149574	0.0863565	1.20821	1.12467	1.29775	1.21021	0.0865544	0.0499722
	46	1.1541	1.12112	1.39621	1.22381	0.15021	0.0867236	1.19923	1.13767	1.28941	1.20877	0.0763191	0.0440628
	47	1.16004	1.11597	1.39086	1.22229	0.147637	0.0852383	1.20057	1.14027	1.28317	1.208	0.0717393	0.0414187
	48	1.16135	1.11916	1.37825	1.21959	0.139014	0.0802595	1.19649	1.14118	1.28297	1.20688	0.0714648	0.0412602
	49	1.16103	1.10653	1.37252	1.21336	0.140502	0.081119	1.1956	1.13917	1.27909	1.20462	0.0703919	0.0406408
	50	1.15777	1.1049	1.3668	1.20982	0.138489	0.0799566	1.19277	1.14286	1.28181	1.20581	0.070388	0.0406385
	51	1.15168	1.10899	1.36108	1.20725	0.134922	0.077897	1.18632	1.13756	1.28425	1.20271	0.0747058	0.0431314
	52	1.14851	1.093	1.36124	1.20092	0.141589	0.0817462	1.18322	1.13263	1.27413	1.19666	0.0717003	0.0413962
	53	1.15025	1.08761	1.35567	1.19784	0.140224	0.0809585	1.18615	1.13254	1.27489	1.19786	0.0718947	0.0415084
	54	1.14862	1.08304	1.35494	1.19554	0.141888	0.081919	1.18338	1.13377	1.26519	1.19412	0.066361	0.0383136
	55	1.14268	1.07826	1.34058	1.18717	0.136702	0.078925	1.1714	1.13397	1.2618	1.18906	0.0657178	0.0379422
	56	1.1422	1.06762	1.33436	1.18139	0.137624	0.0794572	1.17124	1.12619	1.26133	1.18625	0.0688084	0.0397266
	57	1.1402	1.06544	1.32616	1.17726	0.134257	0.0775131	1.17142	1.12868	1.25982	1.18664	0.0668808	0.0386136
	58	1.14077	1.0592	1.32008	1.17335	0.133457	0.0770512	1.17262	1.12596	1.2504	1.183	0.0628641	0.0362946
	59	1.14018	1.05056	1.3085	1.16641	0.130956	0.0756074	1.16786	1.12638	1.25156	1.18193	0.063769	0.0368171
	60	1.13415	1.04523	1.30447	1.16129	0.131733	0.0760561	1.16879	1.12421	1.25261	1.18187	0.0651943	0.03764
	61	1.13161	1.042	1.30542	1.15968	0.133936	0.077328	1.16601	1.12923	1.25485	1.18336	0.0645826	0.0372868
	62	1.13096	1.04306	1.3062	1.16007	0.133961	0.0773422	1.16265	1.13602	1.25163	1.18343	0.06054	0.0349528
	63	1.12462	1.04509	1.29537	1.15503	0.127884	0.073834	1.15855	1.13336	1.24569	1.1792	0.0589449	0.0340319
	64	1.12156	1.05366	1.28811	1.15444	0.120638	0.0696503	1.15301	1.1307	1.23654	1.17342	0.0557945	0.032213
	65	1.11724	1.05176	1.28577	1.15159	0.120729	0.0697031	1.15088	1.13117	1.23955	1.17386	0.0577302	0.0333305
	66	1.11212	1.04978	1.27214	1.14468	0.114699	0.0662213	1.14887	1.12598	1.23104	1.16863	0.0552501	0.0318986
	67	1.11509	1.05085	1.27282	1.14626	0.114218	0.065944	1.14899	1.12688	1.23503	1.1703	0.0571374	0.0329883
	68	1.11621	1.05133	1.26401	1.14385	0.109002	0.0629325	1.14627	1.13625	1.23221	1.17158	0.0527461	0.030453
	69	1.11002	1.03287	1.25469	1.13252	0.112612	0.0650167	1.14395	1.1324	1.23029	1.16888	0.0534931	0.0308843
	70	1.10836	1.02381	1.25796	1.13005	0.118572	0.0684575	1.14398	1.13334	1.22433	1.16722	0.0497486	0.0287224
	71	1.09896	1.01574	1.25784	1.12418	0.123006	0.0710177	1.13921	1.12437	1.22869	1.16409	0.0564337	0.032582
	72	1.09485	1.01324	1.25157	1.11989	0.121123	0.0699306	1.13938	1.12067	1.22719	1.16241	0.0568707	0.0328343
	73	1.08932	1.01345	1.24613	1.1163	0.118664	0.0685107	1.13524	1.11736	1.22321	1.1586	0.0566629	0.0327143
	74	1.0882	1.00927	1.24183	1.1131	0.118265	0.0682804	1.13138	1.1155	1.22089	1.15592	0.0568205	0.0328053
	75	1.09001	1.00836	1.2393	1.11256	0.117112	0.0676148	1.13185	1.11744	1.22141	1.1569	0.0563272	0.0325205
	76	1.08081	1.00692	1.23746	1.1084	0.11772	0.0679657	1.12584	1.11793	1.21255	1.15211	0.0524948	0.0303079
	77	1.09379	0.999663	1.23817	1.11054	0.120133	0.0693587	1.12314	1.12095	1.2118	1.15196	0.0518313	0.0299248
	78	1.09529	1.00163	1.23514	1.11069	0.117512	0.0678453	1.12876	1.12516	1.21448	1.15613	0.0505648	0.0291936
	79	1.09246	0.996219	1.23083	1.1065	0.117935	0.0680896	1.1224	1.12425	1.20914	1.15193	0.0495534	0.0286097
	80	1.09394	1.00515	1.22815	1.10908	0.11227	0.064819	1.12199	1.12588	1.21054	1.15281	0.0500412	0.0288913
	81	1.08514	1.00276	1.2238	1.1039	0.111707	0.0644939	1.12045	1.12191	1.20467	1.14901	0.0482067	0.0278321
	82	1.07919	0.999617	1.22051	1.09977	0.111878	0.0645928	1.11874	1.11961	1.20422	1.14753	0.0490992	0.0283474
	83	1.08227	0.99416	1.21437	1.09693	0.110836	0.063991	1.11385	1.12112	1.20225	1.14574	0.0490703	0.0283308
	84	1.08586	0.989877	1.21607	1.09727	0.113528	0.0655455	1.11502	1.11761	1.19897	1.14387	0.0477339	0.0275592
	85	1.08297	0.989991	1.21677	1.09658	0.113999	0.0658171	1.10653	1.11565	1.20248	1.14155	0.0529654	0.0305796
	86	1.07844	0.995343	1.21729	1.09702	0.112131	0.0647391	1.10498	1.1104	1.1979	1.13776	0.0521542	0.0301112
	87	1.07531	0.997573	1.21912	1.09733	0.112402	0.064895	1.09815	1.10925	1.20101	1.13614	0.0564591	0.0325967
	88	1.06685	0.994804	1.21353	1.09173	0.111463	0.0643532	1.09995	1.10829	1.20544	1.13789	0.0586456	0.033859
	89	1.05652	0.989155	1.21265	1.08611	0.114647	0.0661917	1.09463	1.10184	1.20253	1.133	0.0603226	0.0348273
	90	1.04686	0.984596	1.21792	1.08313	0.120817	0.0697538	1.09177	1.09862	1.20267	1.13102	0.0621458	0.0358799
	91	1.04654	0.984546	1.21781	1.08296	0.120821	0.0697559	1.09686	1.10533	1.19126	1.13115	0.0522301	0.0301551
	92	1.05383	0.987336	1.21355	1.08491	0.116264	0.0671249	1.09132	1.1041	1.19642	1.13061	0.0573452	0.0331083
	93	1.0447	0.980735	1.21334	1.07959	0.120164	0.0693766	1.08407	1.1003	1.19678	1.12705	0.0609287	0.0351772
	94	1.04038	0.976688	1.21866	1.07857	0.125424	0.0724134	1.08123	1.10071	1.19697	1.12631	0.0619666	0.0357764
	95	1.03835	0.968194	1.21071	1.07242	0.124797	0.0720513	1.08289	1.09651	1.19678	1.12539	0.0621965	0.0359092
	96	1.04008	0.965368	1.20163	1.06903	0.120763	0.0697226	1.08384	1.09468	1.19104	1.12318	0.0590121	0.0340707
	97	1.03978	0.955562	1.20366	1.06633	0.126161	0.0728389	1.08034	1.09409	1.1875	1.12064	0.0583089	0.0336647
	98	1.04458	0.962601	1.2063	1.07116	0.124006	0.0715948	1.07221	1.09186	1.18749	1.11719	0.0616696	0.035605
	99	1.0351	0.966436	1.2035	1.06835	0.121979	0.0704246	1.0694	1.09518	1.18332	1.11597	0.0597346	0.0344878
	100	1.03483	0.978109	1.19199	1.06831	0.110804	0.0639725	1.06782	1.08964	1.17927	1.11224	0.0590618	0.0340994
	101	1.03187	0.991196	1.18716	1.07008	0.103417	0.0597076	1.06404	1.0844	1.17274	1.10706	0.0577833	0.0333612
	102	1.0392	1.00325	1.19238	1.07828	0.10044	0.0579888	1.06348	1.07589	1.17725	1.10554	0.0624069	0.0360307
	103	1.03655	1.01335	1.19324	1.08105	0.0978502	0.0564938	1.05826	1.07628	1.17881	1.10445	0.0650269	0.0375433
	104	1.03464	1.01808	1.19083	1.08118	0.0953175	0.0550316	1.06082	1.07202	1.168	1.10028	0.0589144	0.0340142
	105	1.03619	0.925785	1.18473	1.0489	0.129937	0.0750193	1.05789	1.07868	1.169	1.10185	0.0590703	0.0341043
	106	1.02698	0.92674	1.18759	1.0471	0.131586	0.0759711	1.05742	1.0762	1.17105	1.10155	0.0609113	0.0351672
	107	1.03883	0.926399	1.17957	1.04827	0.126852	0.0732378	1.05423	1.07203	1.16149	1.09592	0.0574828	0.0331877
	108	1.03339	0.921445	1.18361	1.04615	0.131549	0.0759501	1.04643	1.06923	1.16406	1.09324	0.0623824	0.0360165
	109	1.03358	0.918321	1.17973	1.04388	0.13101	0.0756386	1.0458	1.06669	1.153	1.0885	0.0568329	0.0328125
	110	1.02944	0.911615	1.18254	1.0412	0.135845	0.0784303	1.04489	1.06294	1.15208	1.08664	0.0573893	0.0331337
	111	1.02328	0.918981	1.1773	1.03985	0.129954	0.0750293	1.03487	1.06289	1.15556	1.08444	0.0631665	0.0364692
	112	1.02116	0.906991	1.18307	1.03707	0.138723	0.0800919	1.03834	1.05999	1.15084	1.08306	0.0596928	0.0344637
	113	1.0186	0.903118	1.17892	1.03355	0.138508	0.0799678	1.03605	1.06069	1.14398	1.08024	0.0565602	0.032655
	114	1.01425	0.924883	1.17743	1.03885	0.12806	0.0739356	1.03168	1.05186	1.14982	1.07778	0.0631938	0.0364849
	115	1.01475	0.93361	1.1765	1.04162	0.123654	0.0713915	1.03316	1.05253	1.14479	1.07683	0.0596463	0.0344368
	116	1.01049	0.931163	1.18338	1.04168	0.128968	0.0744598	1.03402	1.05121	1.14194	1.07572	0.0579831	0.0334765
	117	1.01128	0.937603	1.18626	1.04505	0.127719	0.0737389	1.0332	1.05036	1.14641	1.07665	0.0610166	0.035228
	118	1.01123	0.928429	1.18953	1.04306	0.13343	0.0770357	1.02741	1.04806	1.14246	1.07264	0.0613403	0.0354148
	119	1.00801	0.931536	1.18588	1.04181	0.130495	0.0753413	1.02938	1.04896	1.13921	1.07251	0.0585827	0.0338227
	120		0.998821	0.986578						1.13555
	r
	Date	WT	KO						WT	KO
	43101	0	0	1				n1	0.2	0.25
		0	0	2				n2	0.1	0.3
	25 presynapses	0	0	3				n3	0.15	0.3
	each	0	0	4
	average #mitochondria in 500µm radius of presynapses	0	0	5				mean	0.15	0.283333
		0	1	6				SEM	0.0288675	0.0166667
		1	0	7
		1	0	8
		0	1	9
		1	0	10
		0	0	11
		0	0	12
		0	0	13
		0	0	14
		0	1	15
		0	0	16
		0	0	17
		0	0	18
		0	1	19
		1	1	20
					mean	0.2	0.25
	43191	0	2	1
		0	0	2
		1	0	3
		0	0	4
		0	0	5
		0	0	6
		0	0	7
		0	0	8
		1	1	9
		0	0	10
		0	0	11
		0	0	12
		0	2	13
		0	0	14
		0	0	15
		0	1	16
		0	0	17
		0	0	18
		0	0	19
		0	0	20
					mean	0.1	0.3
	43221	0	0	1
		0	0	2
		0	0	3
		0	0	4
		0	0	5
		0	1	6
		0	0	7
		0	0	8
		0	1	9
		0	0	10
		0	0	11
		1	0	12
		0	0	13
		0	0	14
		0	1	15
		0	0	16
		0	1	17
		1	0	18
		0	1	19
		1	1	20
					mean	0.15	0.3
	s
	OCR Group Data (pmol/min):
	Measurement:	Measurement 1	Measurement 2	Measurement 3	Measurement 4	Measurement 5	Measurement 6	Measurement 7	Measurement 8	Measurement 9	Measurement 10	Measurement 11	Measurement 12
	Time (min):	1.30624	7.75373	14.2093	20.7655	27.2246	33.6805	40.2403	46.6943	53.1636	59.714	66.1834	72.6488
	WT	187.155	170.989	163.369	112.667	112.193	111.946	190.114	168.852	155.461	63.9547	65.2524	64.328
	KO	191.429	178.445	172.983	108.461	110.631	109.141	177.799	163.989	152.996	68.8653	68.1193	66.1564
	OCR Group Error (pmol/min)	StandardDeviation
	Measurement:	Measurement 1	Measurement 2	Measurement 3	Measurement 4	Measurement 5	Measurement 6	Measurement 7	Measurement 8	Measurement 9	Measurement 10	Measurement 11	Measurement 12
	Time (min):	1.30624	7.75373	14.2093	20.7655	27.2246	33.6805	40.2403	46.6943	53.1636	59.714	66.1834	72.6488
	WT	13.5287	11.134	12.0397	5.11241	6.29888	7.5186	22.7565	12.6923	12.6702	7.43388	6.69572	6.97508
	KO	37.339	33.9436	33.1556	22.3635	17.5728	20.6715	49.6992	47.4684	44.8337	16.4688	16.9347	16.7571
	t
	Exp 18032016							Exp 310516
	WT			KO				WT			KO
	61.768	37.448	0.606269	95.366	63.185	0.662553		86.05	147.719	1.71666	43.285	76.844	1.7753
	50.281	34.977	0.695631	96.232	50.265	0.522331		81.407	118.209	1.45207	33.381	81.206	2.4327
	129.483	54.022	0.417213	118.919	41.615	0.349944		75.919	150.94	1.98817	36.466	87.432	2.39763
				71.986	62.617			63.904	73.277	1.14667	50.688	67.053	1.32286
								46.792	57.267
			0.573037			0.511609				1.5759			1.98212
			100			89.2803				100			125.778
	Exp 31102016
	74.23	176.44	2.37694		49.519	132.081	2.66728
	71.73	185.756	2.58966		108.196	206.184	1.90565
	104.689	103.696	0.990515		90.271	69.277	0.767434
	93.518	82.662	0.883915		86.57	139.388	1.61012
	90.109	70.634	0.783873		80.757	110.955	1.37394
	52.637	52.599	0.999278		99.104	171.556	1.73107
			1.43736			1.67592
			100			116.597
	u
	Pearson's coefficient			Exp 07.05.2016
		WT	KO
		0.343	0.576	image1
		0.459	0.532	2ROIS
		0.599	0.536	image2
		0.439	0.599	2ROIS
		0.445	0.576	image3
		0.569	0.601	2ROIS
	mean	0.475667	0.57
				Exp 31032016
		0.427	0.43
		0.59	0.546
		0.537	0.562
		0.274	0.637
		0.516	0.606
		0.584	0.668
		0.568	0.605
		0.65	0.66
	mean	0.51825	0.58925
				Exp 18032016
		0.499	0.427	image1
		0.455	0.613	2ROIS
		0.634	0.476	image2
		0.447	0.623	2ROIS
		0.248	0.612	image3
		0.458	0.6	2ROIS
	mean	0.456833	0.5585
	w
		Mean/Area
	Exp date	WT	KO			WT	KO
	12.1.18	4412.22	2203.87			1	0.499492
	13.2.18	2753.74	2653.13			1	0.963463
	7.2.18	791.042	679.418			1	0.85889
					Av	1	0.773948
					SDEV	0	0.243369
	SDEV	2400.05	1650.18		SE		0.140509
	N	8	10
	SDEV	1723.47	1107.51
	N	10	10
	SDEV	331.351	204.08
	N	10	8
	y
	% of all moving	Control	Ciliobrevin D			Retrograde velocity µm/sec	Control	Ciliobrevin D
		25	0			1		0.496346	0.396884
		100	0			2		0.5136	0.267008
		66.6667	0			3		0.3749	0.244441
		30	0			4		0.6238	0.361559
		42.8571	0			5		0.288053	0.1876
		57.1429	0			6		0.6722	0.2488
		40	0			7		0.3301	0.29264
		14.2857	50			8		0.2795	0.725
		37.5	23.0769			9		0.332111	0.355444
		50	35.7143			10		0.580201
		87.5	11.1111			11		0.394967
		66.6667	37.5			12		0.60409
		78.5714	0			13		0.516034
		60	33.3333			14		0.540703
		37.5	27.2727			15		0.461341
		84.6154	28.5714				mean	0.467196	0.342153
			0					0.127332	0.158259
								3.87298	3
	mean	54.8941	14.5047				sem	0.032877	0.0527531
		24.506	17.5578
		4	4.24264
	sem	6.1265	4.13842
	z
	Velocity	0-0.2	0.2-0.4	0.4-0.6	0.6-0.8	0.8-1.0
	DIV6	0	29.1667	50	12.5	8.33333
	DIV16	20	35	30	15	0
			DIV6	DIV16
	1		0.215134	0
	2		0.254138	0
	3		0.287846	0
	4		0.350312	0.1122
	5		0.380578	0.2795
	6		0.387517	0.288053
	7		0.395395	0.3301
	8		0.412268	0.332111
	9		0.417	0.33643
	10		0.42793	0.344025
	11		0.429265	0.3749
	12		0.446964	0.439056
	13		0.470705	0.473327
	14		0.493119	0.496346
	15		0.502148	0.498787
	16		0.514781	0.5136
	17		0.541579	0.598031
	18		0.542444	0.620536
	19		0.56559	0.6238
	20		0.628443	0.6722
	21		0.677625
	22		0.725439
	23		0.841866
	24		0.904027
	b'
		Exp1	Exp2	Exp3	Av	STDEV	Sqrt	sem
	WT	100	100	100	100	0	1.73205	0
	KO	47.3684	79.2741	55.8397	60.8274	16.5273	1.73205	9.54203

[truncated: 4 more sheets: Fig. S4, Fig. S5, Fig. S6, Fig. S7]
